# Supplementary material for: Causality relationship between 91 inflammatory factors and 5 intestinal diseases: A two-sample bidirectional Mendelian randomized study
Source: Medicine (Baltimore). 2025 Nov 14;104(46):e45735. doi: 10.1097/MD.0000000000045735 (PMC12622616; doi:10.1097/MD.0000000000045735)
Supplement: Supplementary file 1 [file medi-104-e45735-s001.xlsx]

## Sheet: Table Legends
Table S1 The dataset used in this study.
Table S2 Positive MR result-IF to CRC-Finngen database.
Table S3 Positive MR result-IF to CRC-Finngen database.
Table S4 Positive MR result-IF to IBD-Finngen database.
Table S5 Positive MR result-IF to UC-Finngen database.
Table S6 Positive MR result-CRC to IF-Finngen database.
Table S7 Positive MR result-IF to IBD-GWAS database.
Table S8 Positive MR result-IF to CD-GWAS database.
Table S9 Positive MR result-IF to UC-GWAS database.
Table S10 Positive MR result-IF to CRC-GWAS database.
Table S11 Positive MR result-CRC to IF-GWAS database.

## Sheet: Table S1
Table 1. The dataset of five types of intestinal diseases obtained from the database.
Diseases	Datasets	Sample size	Cases	Controls	Ethnicity	Year	Resourse	Ref.
Inflammatory factors	GCST90274758 to GCST90274848	14824	-	-	European	2023	https://www.ebi.ac.uk/gwas/	[18]
IBD	finngen_R12_K11_IBD_STRICT	500348	10960	489388	European	2023	https://www.finngen.fi/en/access_results	[19]
UC	finngen_R12_ULCERNAS	482657	6080	476577	European	2023	https://www.finngen.fi/en/access_results	[19]
CD	finngen_R12_CHRONNAS	479179	2602	476577	European	2023	https://www.finngen.fi/en/access_results	[19]
CAC	finngen_R12_C3_COLORECTAL_ADENO_EXALLC	386625	7876	378749	European	2023	https://www.finngen.fi/en/access_results	[19]
CRC	finngen_R12_C3_COLORECTAL_EXALLC	390539	11790	378749	European	2023	https://www.finngen.fi/en/access_results	[19]
IBD	GCST90038683	484598	4101	480497	European	2021	https://www.ebi.ac.uk/gwas/	[20]
UC	GCST90468152	394626	1463	393163	European	2025	https://www.ebi.ac.uk/gwas/	[21]
CD	GCST90468121	394626	1456	393170	European	2025	https://www.ebi.ac.uk/gwas/	[21]
CAC	GCST90043914	456418	138	456210	European	2021	https://www.ebi.ac.uk/gwas/	[22]
CRC	GCST008372	387318	4562	382756	European	2018	https://www.ebi.ac.uk/gwas/	[23]

## Sheet: Table S2(i)
		id.exposure	id.outcome	outcome	exposure	nsnp	b_MR.Egger	se_MR.Egger	pval_MR.Egger	estimate_MR.Egger	b_Weighted.median	se_Weighted.median	pval_Weighted.median	estimate_Weighted.median	b_Inverse.variance.weighted.	se_Inverse.variance.weighted.	pval_Inverse.variance.weighted.	fdr_Inverse.variance.weighted.	estimate_Inverse.variance.weighted.	b_Weighted.mode	se_Weighted.mode	pval_Weighted.mode	estimate_Weighted.mode	b_Simple.mode	se_Simple.mode	pval_Simple.mode	estimate_Simple.mode	correct_causal_direction	steiger_pval	F	R2	Q_df_Inverse.variance.weighted	Q_pval_MR.Egger	Q_pval_Inverse.variance.weighted	egger_intercept	se	pval
GCST90274758	Eukaryotic translation initiation factor 4E-binding protein 1 levels	pOeF2T	1eBpHl	finngen_R12_C3_COLORECTAL_EXALLC-CRC	exposure	18	-0.202096	0.127076	0.131319	0.82 (0.64-1.05)	-0.00545981	0.0722863	0.939793	0.99 (0.86-1.15)	-0.0127781	0.0486396	0.792774	0.984482	0.99 (0.90-1.09)	-0.187921	0.105559	0.0929154	0.83 (0.67-1.02)	0.165312	0.149538	0.284351	1.18 (0.88-1.58)	TRUE	3.32824e-36	28.746	0.0374267	17	0.567611	0.453122	0.0189384	0.011744	0.12638
GCST90274759	Adenosine Deaminase levels	9kk94u	f2QfLO	finngen_R12_C3_COLORECTAL_EXALLC-CRC	exposure	537	-0.0127288	0.0214125	0.552457	0.99 (0.95-1.03)	-0.0185118	0.0309762	0.550098	0.98 (0.92-1.04)	0.0101305	0.0125748	0.420463	0.984482	1.01 (0.99-1.04)	-0.0151041	0.0321465	0.638652	0.99 (0.92-1.05)	0.0593496	0.0698635	0.395978	1.06 (0.93-1.22)	TRUE	0	15.4818	0.586379	536	0.55528	0.546235	0.00217716	0.00165065	0.187744
GCST90274760	Artemin levels	ZPlw9R	iGlskn	finngen_R12_C3_COLORECTAL_EXALLC-CRC	exposure	30	-0.049862	0.103015	0.632133	0.95 (0.78-1.16)	-0.0478133	0.055907	0.392425	0.95 (0.85-1.06)	-0.00172221	0.0471627	0.970871	0.984482	1.00 (0.91-1.09)	-0.105508	0.0897765	0.249463	0.90 (0.75-1.07)	-0.131795	0.103441	0.212741	0.88 (0.72-1.07)	TRUE	2.75401e-45	21.571	0.0588116	29	0.0369148	0.0440089	0.00541639	0.0102697	0.60206
GCST90274761	Axin-1 levels	artMGY	Ftxam4	finngen_R12_C3_COLORECTAL_EXALLC-CRC	exposure	12	0.326376	0.188625	0.114262	1.39 (0.96-2.01)	0.0336749	0.094174	0.720657	1.03 (0.86-1.24)	0.00861484	0.065005	0.894568	0.984482	1.01 (0.89-1.15)	0.0636316	0.144636	0.668497	1.07 (0.80-1.41)	0.0817041	0.138069	0.565973	1.09 (0.83-1.42)	TRUE	9.34051e-21	22.1266	0.0232221	11	0.622418	0.419614	-0.0297074	0.0165543	0.102962
GCST90274762	beta-nerve growth factor levels	U76JdI	wb7Aig	finngen_R12_C3_COLORECTAL_EXALLC-CRC	exposure	33	0.138974	0.130102	0.29368	1.15 (0.89-1.48)	-0.006655	0.0670439	0.920929	0.99 (0.87-1.13)	0.0241169	0.0552324	0.662369	0.984482	1.02 (0.92-1.14)	-0.0501135	0.102999	0.629899	0.95 (0.78-1.16)	-0.0501135	0.115653	0.667699	0.95 (0.76-1.19)	TRUE	9.84732e-43	22.9758	0.0547589	32	0.0137512	0.0128819	-0.0122502	0.0125615	0.337001
GCST90274763	Caspase 8 levels	Jle98W	mEaRBn	finngen_R12_C3_COLORECTAL_EXALLC-CRC	exposure	23	-0.0524059	0.0836702	0.537842	0.95 (0.81-1.12)	-0.0335492	0.0672398	0.617816	0.97 (0.85-1.10)	-0.0263339	0.043447	0.544439	0.984482	0.97 (0.89-1.06)	-0.0495209	0.107517	0.649614	0.95 (0.77-1.17)	-0.00916372	0.123236	0.941397	0.99 (0.78-1.26)	TRUE	7.26935e-43	26.6607	0.0452196	22	0.41004	0.462367	0.00325325	0.00885801	0.717095
GCST90274764	Eotaxin levels	cSfh4r	m4iO63	finngen_R12_C3_COLORECTAL_EXALLC-CRC	exposure	27	-0.0517014	0.0784882	0.5161	0.95 (0.81-1.11)	-0.0306922	0.0570533	0.590607	0.97 (0.87-1.08)	-0.0894746	0.0368272	0.0151164	0.766157	0.91 (0.85-0.98)	-0.0429326	0.06601	0.521144	0.96 (0.84-1.09)	-0.294924	0.114947	0.0164097	0.74 (0.59-0.93)	TRUE	9.24929e-62	35.1955	0.0670008	26	0.159419	0.181376	-0.00520922	0.00917582	0.575294
GCST90274765	C-C motif chemokine 19 levels	jlQsN6	hEn5iH	finngen_R12_C3_COLORECTAL_EXALLC-CRC	exposure	36	-0.107933	0.0519963	0.0455462	0.90 (0.81-0.99)	-0.0817923	0.0484845	0.0916072	0.92 (0.84-1.01)	-0.0371559	0.029116	0.201909	0.984482	0.96 (0.91-1.02)	-0.149828	0.0546011	0.00950793	0.86 (0.77-0.96)	0.0910761	0.104126	0.387715	1.10 (0.89-1.34)	TRUE	8.27529e-84	34.9681	0.0886046	35	0.150059	0.0954807	0.011326	0.00648765	0.0898813
GCST90274766	C-C motif chemokine 20 levels	d2uuXr	xPmlbc	finngen_R12_C3_COLORECTAL_EXALLC-CRC	exposure	33	-0.0472921	0.117912	0.691113	0.95 (0.76-1.20)	0.0171179	0.0571274	0.764448	1.02 (0.91-1.14)	0.00772704	0.0405609	0.848914	0.984482	1.01 (0.93-1.09)	0.027911	0.119732	0.817159	1.03 (0.81-1.30)	0.0758688	0.124144	0.545429	1.08 (0.85-1.38)	TRUE	6.88225e-51	24.3193	0.0570839	32	0.21308	0.240021	0.0050622	0.0100547	0.618195
GCST90274767	C-C motif chemokine 23 levels	PoZxaV	gEipX1	finngen_R12_C3_COLORECTAL_EXALLC-CRC	exposure	31	-0.0619611	0.0426051	0.156598	0.94 (0.86-1.02)	-0.0591189	0.0373721	0.113672	0.94 (0.88-1.01)	-0.0484742	0.0295164	0.100532	0.882281	0.95 (0.90-1.01)	-0.0555936	0.0377237	0.150977	0.95 (0.88-1.02)	-0.00368529	0.0857017	0.965985	1.00 (0.84-1.18)	TRUE	1.00002e-131	57.0313	0.117369	30	0.446103	0.488138	0.00259909	0.00588629	0.66209
GCST90274768	C-C motif chemokine 25 levels	XrQj4u	FCFKrU	finngen_R12_C3_COLORECTAL_EXALLC-CRC	exposure	526	0.00304031	0.0200967	0.879809	1.00 (0.96-1.04)	-0.0101645	0.022556	0.652252	0.99 (0.95-1.03)	-0.0012668	0.0122901	0.917904	0.984482	1.00 (0.97-1.02)	0.037842	0.0241304	0.11743	1.04 (0.99-1.09)	-0.144944	0.0660205	0.0285694	0.87 (0.76-0.98)	TRUE	0	17.251	0.644078	525	0.0124888	0.0134172	-0.000471428	0.00173946	0.786482
GCST90274769	C-C motif chemokine 28 levels	TbddF0	3gPJFK	finngen_R12_C3_COLORECTAL_EXALLC-CRC	exposure	36	-0.0919241	0.0872999	0.299781	0.91 (0.77-1.08)	0.0276529	0.0535067	0.605287	1.03 (0.93-1.14)	-0.00725554	0.0409761	0.859455	0.984482	0.99 (0.92-1.08)	0.0272988	0.10288	0.792299	1.03 (0.84-1.26)	0.024006	0.111296	0.830478	1.02 (0.82-1.27)	TRUE	4.59173e-62	23.0718	0.0614889	35	0.944448	0.936971	0.00844735	0.00769083	0.279762
GCST90274770	C-C motif chemokine 4 levels	09AxqQ	mVplOc	finngen_R12_C3_COLORECTAL_EXALLC-CRC	exposure	29	-0.0445528	0.0354415	0.219491	0.96 (0.89-1.03)	-0.0252964	0.031572	0.422999	0.98 (0.92-1.04)	-0.0300752	0.0232021	0.194898	0.984482	0.97 (0.93-1.02)	-0.0307497	0.0285305	0.290328	0.97 (0.92-1.03)	0.0743771	0.0861898	0.3955	1.08 (0.91-1.28)	TRUE	9.4975e-172	74.14	0.145595	28	0.252425	0.280457	0.0039272	0.00680158	0.568457
GCST90274771	Natural killer cell receptor 2B4 levels	01ndcA	BiwJnO	finngen_R12_C3_COLORECTAL_EXALLC-CRC	exposure	33	0.070416	0.0828938	0.402131	1.07 (0.91-1.26)	-0.0293371	0.052142	0.573681	0.97 (0.88-1.08)	0.0147963	0.0426049	0.728372	0.984482	1.01 (0.93-1.10)	-0.0539001	0.0604103	0.378928	0.95 (0.84-1.07)	-0.104777	0.108293	0.340535	0.90 (0.73-1.11)	TRUE	7.99372e-71	34.1481	0.080818	32	0.00442385	0.00468781	-0.00724088	0.00923683	0.439039
GCST90274772	CD40L receptor levels	4E4Nlw	qSQDRR	finngen_R12_C3_COLORECTAL_EXALLC-CRC	exposure	24	0.0227937	0.0417486	0.590577	1.02 (0.94-1.11)	-0.0152162	0.0356899	0.669856	0.98 (0.92-1.06)	-0.00480511	0.0289801	0.868309	0.984482	1.00 (0.94-1.05)	-0.0131348	0.0355667	0.715282	0.99 (0.92-1.06)	0.0016558	0.0992977	0.98684	1.00 (0.82-1.22)	TRUE	4.00071e-121	64.7372	0.105249	23	0.479322	0.489067	-0.00522501	0.00568937	0.368379
GCST90274773	T-cell surface glycoprotein CD5 levels	8DgZQB	5ytpcv	finngen_R12_C3_COLORECTAL_EXALLC-CRC	exposure	29	0.197214	0.12873	0.137158	1.22 (0.95-1.57)	0.0187865	0.0623052	0.763015	1.02 (0.90-1.15)	0.00743408	0.0542136	0.890931	0.984482	1.01 (0.91-1.12)	0.0746754	0.111661	0.509119	1.08 (0.87-1.34)	-0.289604	0.15213	0.067279	0.75 (0.56-1.01)	TRUE	1.42622e-54	31.6669	0.0672922	28	0.00161043	0.000545516	-0.0209294	0.0129516	0.117728
GCST90274774	T-cell surface glycoprotein CD6 isoform levels	IUCbq9	RXgPpN	finngen_R12_C3_COLORECTAL_EXALLC-CRC	exposure	562	0.0378859	0.0237349	0.111006	1.04 (0.99-1.09)	0.019822	0.0280834	0.480297	1.02 (0.97-1.08)	0.0106859	0.0135531	0.430436	0.984482	1.01 (0.98-1.04)	0.0211671	0.0263115	0.421461	1.02 (0.97-1.08)	0.0211671	0.0769784	0.783437	1.02 (0.88-1.19)	TRUE	0	16.2962	0.643672	561	5.40633e-06	4.60541e-06	-0.00263226	0.0018864	0.163452
GCST90274775	CUB domain-containing protein 1 levels	qVGovO	rsgsv9	finngen_R12_C3_COLORECTAL_EXALLC-CRC	exposure	36	-0.0608443	0.0487386	0.22042	0.94 (0.86-1.04)	-0.0198174	0.0441741	0.653705	0.98 (0.90-1.07)	-0.0169666	0.0278343	0.542157	0.984482	0.98 (0.93-1.04)	-0.00351882	0.0441466	0.936924	1.00 (0.91-1.09)	0.0357727	0.0703409	0.614251	1.04 (0.90-1.19)	TRUE	9.33455e-113	40.8526	0.104824	35	0.655488	0.643489	0.00633897	0.00578002	0.280478
GCST90274776	Macrophage colony-stimulating factor 1 levels	MEjM9V	YBtH1Q	finngen_R12_C3_COLORECTAL_EXALLC-CRC	exposure	27	0.0590908	0.125174	0.640972	1.06 (0.83-1.36)	-0.0723061	0.0632046	0.252624	0.93 (0.82-1.05)	-0.0168331	0.0564708	0.765638	0.984482	0.98 (0.88-1.10)	-0.066773	0.0765315	0.390928	0.94 (0.81-1.09)	0.0256324	0.151283	0.866767	1.03 (0.76-1.38)	TRUE	5.97954e-43	28.3166	0.0545617	26	0.00194834	0.00222306	-0.00864879	0.0126913	0.501837
GCST90274777	Cystatin D levels	hU0Z7H	zJ7nDE	finngen_R12_C3_COLORECTAL_EXALLC-CRC	exposure	546	0.00781364	0.0247828	0.752666	1.01 (0.96-1.06)	0.0310962	0.0312668	0.319958	1.03 (0.97-1.10)	0.00477782	0.0137675	0.728564	0.984482	1.00 (0.98-1.03)	0.0367173	0.0288134	0.203096	1.04 (0.98-1.10)	0.0156558	0.0638773	0.806477	1.02 (0.90-1.15)	TRUE	0	15.1538	0.590104	545	1.84726e-05	2.08912e-05	-0.000279651	0.00189748	0.882887
GCST90274778	Fractalkine levels	gchQ1f	lMIfs4	finngen_R12_C3_COLORECTAL_EXALLC-CRC	exposure	31	0.165947	0.128913	0.208174	1.18 (0.92-1.52)	-0.0141579	0.0623725	0.820432	0.99 (0.87-1.11)	0.0126794	0.0422353	0.764018	0.984482	1.01 (0.93-1.10)	-0.0323419	0.115556	0.781489	0.97 (0.77-1.21)	-0.0476226	0.123549	0.702619	0.95 (0.75-1.21)	TRUE	8.48521e-47	24.7216	0.0548936	30	0.100075	0.0818709	-0.0147047	0.0114385	0.208773
GCST90274779	C-X-C motif chemokine 1 levels	g2ATF4	iho7qX	finngen_R12_C3_COLORECTAL_EXALLC-CRC	exposure	24	0.017467	0.0583987	0.767671	1.02 (0.91-1.14)	0.047814	0.0478204	0.317375	1.05 (0.96-1.15)	0.0280516	0.0369506	0.447753	0.984482	1.03 (0.96-1.11)	0.0393613	0.0464662	0.40567	1.04 (0.95-1.14)	-0.0109187	0.0892192	0.90366	0.99 (0.83-1.18)	TRUE	7.08882e-79	42.4903	0.0706639	23	0.84978	0.882095	0.00165635	0.00707674	0.817106
GCST90274780	C-X-C motif chemokine 10 levels	tmRzBD	EdZPco	finngen_R12_C3_COLORECTAL_EXALLC-CRC	exposure	33	0.0384894	0.0895475	0.670299	1.04 (0.87-1.24)	0.0158906	0.0573175	0.781597	1.02 (0.91-1.14)	0.00440551	0.0480929	0.927013	0.984482	1.00 (0.91-1.10)	0.0329333	0.0819914	0.690599	1.03 (0.88-1.21)	0.040319	0.115715	0.729796	1.04 (0.83-1.31)	TRUE	3.19372e-60	30.724	0.0715061	32	0.00255013	0.00327621	-0.00396621	0.00874448	0.653299
GCST90274781	C-X-C motif chemokine 11 levels	fjdfVP	uP4BF5	finngen_R12_C3_COLORECTAL_EXALLC-CRC	exposure	37	0.247241	0.0912964	0.0103977	1.28 (1.07-1.53)	0.0884577	0.0628536	0.15932	1.09 (0.97-1.24)	0.0685858	0.0361726	0.057951	0.766157	1.07 (1.00-1.15)	0.0936728	0.075411	0.222208	1.10 (0.95-1.27)	-0.0957903	0.126094	0.452394	0.91 (0.71-1.16)	TRUE	1.15499e-75	30.3533	0.0809527	36	0.367379	0.223675	-0.020478	0.00955143	0.0390609
GCST90274782	C-X-C motif chemokine 5 levels	KFhhvn	RkUcsE	finngen_R12_C3_COLORECTAL_EXALLC-CRC	exposure	21	-0.0216061	0.053144	0.688876	0.98 (0.88-1.09)	-0.0380751	0.0417305	0.361557	0.96 (0.89-1.04)	-0.0116458	0.0297134	0.695105	0.984482	0.99 (0.93-1.05)	-0.0236918	0.0352211	0.508863	0.98 (0.91-1.05)	0.0114246	0.0837341	0.892839	1.01 (0.86-1.19)	TRUE	1.5786e-116	72.3133	0.102866	20	0.163598	0.201972	0.00169356	0.00694191	0.809875
GCST90274783	C-X-C motif chemokine 6 levels	P9DxOe	QxW95b	finngen_R12_C3_COLORECTAL_EXALLC-CRC	exposure	509	-0.00827237	0.0260348	0.75081	0.99 (0.94-1.04)	0.00436406	0.0340737	0.898088	1.00 (0.94-1.07)	-0.00574689	0.0141222	0.684051	0.984482	0.99 (0.97-1.02)	0.0198205	0.0336164	0.555716	1.02 (0.95-1.09)	0.0510581	0.0725814	0.482091	1.05 (0.91-1.21)	TRUE	0	14.3095	0.523948	508	0.00271864	0.0029813	0.000230815	0.00199815	0.908083
GCST90274784	C-X-C motif chemokine 9 levels	qqwiRT	xWqcbG	finngen_R12_C3_COLORECTAL_EXALLC-CRC	exposure	35	0.0782975	0.101474	0.445841	1.08 (0.89-1.32)	0.0733707	0.0612619	0.231051	1.08 (0.95-1.21)	0.0506225	0.0463368	0.274618	0.984482	1.05 (0.96-1.15)	0.0890279	0.0862851	0.309456	1.09 (0.92-1.29)	0.0965201	0.0993233	0.338025	1.10 (0.91-1.34)	TRUE	6.97079e-57	26.6614	0.067597	34	0.0226554	0.0286611	-0.00276022	0.00897142	0.760268
GCST90274785	Delta and Notch-like epidermal growth factor-related receptor levels	urB9PK	rN6BHY	finngen_R12_C3_COLORECTAL_EXALLC-CRC	exposure	28	-0.0643151	0.0899452	0.480951	0.94 (0.79-1.12)	0.0378085	0.0534799	0.479587	1.04 (0.94-1.15)	0.000711849	0.0365997	0.984482	0.984482	1.00 (0.93-1.08)	0.0464384	0.0690166	0.506756	1.05 (0.91-1.20)	0.0279383	0.0953738	0.771812	1.03 (0.85-1.24)	TRUE	1.66374e-69	36.3764	0.071126	27	0.158722	0.167184	0.00690194	0.00848049	0.423116
GCST90274786	Protein S100-A12 levels	DjHZR1	6ElkF3	finngen_R12_C3_COLORECTAL_EXALLC-CRC	exposure	25	0.0337703	0.0971583	0.731317	1.03 (0.85-1.25)	-0.041144	0.0640557	0.520668	0.96 (0.85-1.09)	-0.0190948	0.0399868	0.632986	0.984482	0.98 (0.91-1.06)	-0.0686561	0.0851799	0.42815	0.93 (0.79-1.10)	-0.225797	0.149692	0.144503	0.80 (0.59-1.07)	TRUE	2.10425e-45	28.7816	0.051477	24	0.0747122	0.0856139	-0.00635291	0.0101397	0.537131
GCST90274787	Fibroblast growth factor 19 levels	WInGr9	cMKNDs	finngen_R12_C3_COLORECTAL_EXALLC-CRC	exposure	32	-0.00424579	0.108666	0.969092	1.00 (0.80-1.23)	0.0480099	0.0572263	0.401499	1.05 (0.94-1.17)	0.0392285	0.0368624	0.287244	0.984482	1.04 (0.97-1.12)	0.167825	0.0764175	0.0356877	1.18 (1.02-1.37)	-0.112335	0.116108	0.340782	0.89 (0.71-1.12)	TRUE	4.25052e-58	29.1228	0.0650584	31	0.0761934	0.0907385	0.00520128	0.0119163	0.665609
GCST90274788	Fibroblast growth factor 21 levels	9rTl9b	8x5cdJ	finngen_R12_C3_COLORECTAL_EXALLC-CRC	exposure	25	0.134073	0.108361	0.228466	1.14 (0.92-1.41)	0.0116115	0.059781	0.845993	1.01 (0.90-1.14)	0.0378227	0.0483299	0.433866	0.984482	1.04 (0.94-1.14)	-0.0154319	0.0819078	0.852143	0.98 (0.84-1.16)	0.0335801	0.114176	0.771204	1.03 (0.83-1.29)	TRUE	8.17274e-54	34.12	0.0593854	24	0.0527728	0.0497976	-0.0104757	0.0105549	0.331286
GCST90274789	Fibroblast growth factor 23 levels	neBHp3	1EXds6	finngen_R12_C3_COLORECTAL_EXALLC-CRC	exposure	27	0.0174305	0.104545	0.868926	1.02 (0.83-1.25)	-0.0548882	0.0642565	0.392992	0.95 (0.83-1.07)	-0.054237	0.0435448	0.212932	0.984482	0.95 (0.87-1.03)	-0.0549775	0.0982646	0.58062	0.95 (0.78-1.15)	-0.0420639	0.110497	0.706534	0.96 (0.77-1.19)	TRUE	3.48214e-46	24.8989	0.0498705	26	0.483757	0.508255	-0.00682027	0.00904494	0.457868
GCST90274790	Fibroblast growth factor 5 levels	0imMZc	GoXjhj	finngen_R12_C3_COLORECTAL_EXALLC-CRC	exposure	531	0.0228696	0.0202582	0.25945	1.02 (0.98-1.06)	0.00955127	0.0269592	0.723125	1.01 (0.96-1.06)	-0.00116606	0.0119506	0.922271	0.984482	1.00 (0.98-1.02)	0.0240417	0.0247911	0.332603	1.02 (0.98-1.08)	0.0240417	0.0626784	0.701449	1.02 (0.91-1.16)	TRUE	0	15.5381	0.720186	530	0.010943	0.00986	-0.00254731	0.00173462	0.14256
GCST90274791	Fms-related tyrosine kinase 3 ligand levels	SOhu3d	51nml9	finngen_R12_C3_COLORECTAL_EXALLC-CRC	exposure	46	0.0709125	0.057872	0.226968	1.07 (0.96-1.20)	0.0813075	0.0440467	0.0649011	1.08 (0.99-1.18)	0.0542691	0.0286973	0.0586125	0.766157	1.06 (1.00-1.12)	0.1218	0.0489119	0.016527	1.13 (1.03-1.24)	0.0373416	0.0835181	0.656942	1.04 (0.88-1.22)	TRUE	1.28708e-113	35.9436	0.116965	45	0.0575339	0.0682342	-0.00212574	0.00603422	0.726309
GCST90274792	Glial cell line-derived neurotrophic factor levels	UixKgU	ptb4at	finngen_R12_C3_COLORECTAL_EXALLC-CRC	exposure	21	-0.0808847	0.069999	0.262205	0.92 (0.80-1.06)	-0.0429405	0.0561121	0.444116	0.96 (0.86-1.07)	-0.0365681	0.0402736	0.363883	0.984482	0.96 (0.89-1.04)	-0.0422916	0.0539842	0.442568	0.96 (0.86-1.07)	-0.00296132	0.0997674	0.976615	1.00 (0.82-1.21)	TRUE	1.87245e-65	42.2716	0.0605099	20	0.637028	0.659368	0.007305	0.00943737	0.448426
GCST90274793	Hepatocyte growth factor levels	AVbxm4	04pTgf	finngen_R12_C3_COLORECTAL_EXALLC-CRC	exposure	30	0.0714921	0.121056	0.559544	1.07 (0.85-1.36)	-0.0684933	0.070877	0.33386	0.93 (0.81-1.07)	-0.0339004	0.0555249	0.541501	0.984482	0.97 (0.87-1.08)	-0.0721657	0.0982741	0.468643	0.93 (0.77-1.13)	0.0911777	0.13279	0.497769	1.10 (0.84-1.42)	TRUE	1.25915e-46	25.2988	0.0558784	29	0.0492326	0.0472032	-0.0122423	0.012493	0.335512
GCST90274794	Interferon gamma levels	TzsECr	kFgJh4	finngen_R12_C3_COLORECTAL_EXALLC-CRC	exposure	19	-0.00070791	0.0889938	0.993746	1.00 (0.84-1.19)	-0.0656973	0.0727623	0.366577	0.94 (0.81-1.08)	-0.0957831	0.0469986	0.04155	0.766157	0.91 (0.83-1.00)	0.00367202	0.134248	0.97848	1.00 (0.77-1.31)	-0.297854	0.144555	0.054107	0.74 (0.56-0.99)	TRUE	3.21775e-33	22.3352	0.0411421	18	0.369938	0.329465	-0.0124714	0.00976487	0.218712
GCST90274795	Interleukin-10 levels	7QBgNo	bwmfOR	finngen_R12_C3_COLORECTAL_EXALLC-CRC	exposure	30	0.0320577	0.0773347	0.681643	1.03 (0.89-1.20)	0.0241926	0.0581797	0.677538	1.02 (0.91-1.15)	-0.00313392	0.0368636	0.93225	0.984482	1.00 (0.93-1.07)	0.0570383	0.0981335	0.565575	1.06 (0.87-1.28)	0.0306268	0.107669	0.778085	1.03 (0.83-1.27)	TRUE	7.24061e-54	26.783	0.0563432	29	0.438483	0.477158	-0.00411114	0.00792126	0.607838
GCST90274796	Interleukin-10 receptor subunit alpha levels	ZmzpAL	Mq7oTS	finngen_R12_C3_COLORECTAL_EXALLC-CRC	exposure	19	-0.0329652	0.0830128	0.696228	0.97 (0.82-1.14)	0.0275934	0.0690691	0.689522	1.03 (0.90-1.18)	-0.0306292	0.043317	0.479508	0.984482	0.97 (0.89-1.06)	0.0467152	0.0783241	0.558312	1.05 (0.90-1.22)	0.0752932	0.1062	0.487423	1.08 (0.88-1.33)	TRUE	3.9533e-31	21.4384	0.0366855	18	0.331159	0.394562	0.000296399	0.00878976	0.973492
GCST90274797	Interleukin-10 receptor subunit beta levels	7k1LHM	RFA7A9	finngen_R12_C3_COLORECTAL_EXALLC-CRC	exposure	27	0.0224542	0.0386309	0.566276	1.02 (0.95-1.10)	0.00655009	0.0311548	0.833478	1.01 (0.95-1.07)	-0.00263756	0.0249089	0.915671	0.984482	1.00 (0.95-1.05)	-0.00767962	0.0317232	0.810616	0.99 (0.93-1.06)	-0.108053	0.0867371	0.223966	0.90 (0.76-1.06)	TRUE	1.02123e-148	71.4541	0.128853	26	0.253604	0.25896	-0.00569178	0.00627983	0.373399
GCST90274798	Interleukin-12 subunit beta levels	F2Hna3	0h7FRy	finngen_R12_C3_COLORECTAL_EXALLC-CRC	exposure	556	-0.00203644	0.0206267	0.92139	1.00 (0.96-1.04)	-0.00937633	0.026401	0.722477	0.99 (0.94-1.04)	-0.00322643	0.0126031	0.797948	0.984482	1.00 (0.97-1.02)	-0.0348007	0.0254215	0.17157	0.97 (0.92-1.02)	-0.0153874	0.0683143	0.821873	0.98 (0.86-1.13)	TRUE	0	16.4053	0.661674	555	5.49402e-05	6.17912e-05	-0.000127751	0.00175203	0.941899
GCST90274799	Interleukin-13 levels	n6ZNYy	HntAmR	finngen_R12_C3_COLORECTAL_EXALLC-CRC	exposure	25	-0.0872739	0.0793596	0.282829	0.92 (0.78-1.07)	-0.0269788	0.0534633	0.613824	0.97 (0.88-1.08)	-0.0322432	0.0361908	0.37297	0.984482	0.97 (0.90-1.04)	-0.0422804	0.0751161	0.578746	0.96 (0.83-1.11)	-0.0356974	0.0949779	0.710331	0.96 (0.80-1.16)	TRUE	1.5152e-39	21.7184	0.0492246	24	0.149101	0.15752	0.00674388	0.0083016	0.424915
GCST90274800	Interleukin-15 receptor subunit alpha levels	7WZDBy	1dExzY	finngen_R12_C3_COLORECTAL_EXALLC-CRC	exposure	22	-0.0233881	0.0566856	0.684294	0.98 (0.87-1.09)	0.0373261	0.0340828	0.273447	1.04 (0.97-1.11)	0.0436493	0.0346742	0.208088	0.984482	1.04 (0.98-1.12)	0.0435943	0.0325397	0.194654	1.04 (0.98-1.11)	0.0965495	0.0754021	0.214346	1.10 (0.95-1.28)	TRUE	6.90997e-128	68.0058	0.127898	21	0.0582178	0.0352691	0.0128425	0.0087249	0.1566
GCST90274801	Interleukin-17A levels	lqEZLw	Kr7wT8	finngen_R12_C3_COLORECTAL_EXALLC-CRC	exposure	19	0.276745	0.112684	0.0251077	1.32 (1.06-1.64)	0.0879597	0.0671122	0.18998	1.09 (0.96-1.25)	0.0867945	0.0458387	0.0582946	0.766157	1.09 (1.00-1.19)	0.092482	0.104465	0.387671	1.10 (0.89-1.35)	-0.00667924	0.123501	0.957465	0.99 (0.78-1.27)	TRUE	2.38112e-27	21.7337	0.0372034	18	0.135087	0.0544017	-0.0226406	0.0117988	0.0719469
GCST90274802	Interleukin-17C levels	5Qyjtg	tzhM5l	finngen_R12_C3_COLORECTAL_EXALLC-CRC	exposure	34	0.142909	0.0978629	0.153956	1.15 (0.95-1.40)	0.00912294	0.0540522	0.86597	1.01 (0.91-1.12)	-0.00905422	0.0383747	0.813477	0.984482	0.99 (0.92-1.07)	0.061577	0.102865	0.553515	1.06 (0.87-1.30)	-0.0232999	0.106382	0.827983	0.98 (0.79-1.20)	TRUE	6.40795e-63	22.6845	0.06954	33	0.803311	0.71832	-0.0158236	0.00937411	0.101133
GCST90274803	Interleukin-18 levels	RLzZTy	ozGpUg	finngen_R12_C3_COLORECTAL_EXALLC-CRC	exposure	31	-0.00428481	0.078351	0.956763	1.00 (0.85-1.16)	0.0328756	0.0499756	0.510645	1.03 (0.94-1.14)	-0.0175369	0.0336817	0.602599	0.984482	0.98 (0.92-1.05)	0.0328165	0.0493612	0.511241	1.03 (0.94-1.14)	0.000307152	0.088437	0.997252	1.00 (0.84-1.19)	TRUE	8.29139e-78	36.3427	0.0788961	30	0.175913	0.209202	-0.00163567	0.00849202	0.848605
GCST90274804	interleukin-18 receptor 1 levels	sVFOP3	9XjEBd	finngen_R12_C3_COLORECTAL_EXALLC-CRC	exposure	548	-0.0253306	0.0209196	0.226475	0.97 (0.94-1.02)	-0.0227918	0.0247429	0.356975	0.98 (0.93-1.03)	-0.0169793	0.0125936	0.177576	0.984482	0.98 (0.96-1.01)	-0.00663213	0.0237486	0.780148	0.99 (0.95-1.04)	-0.0801931	0.0632312	0.205248	0.92 (0.82-1.04)	TRUE	0	16.2105	0.628984	547	0.00345142	0.003681	0.000886077	0.00177165	0.617176
GCST90274805	Interleukin-1-alpha levels	kdwP00	T62TbL	finngen_R12_C3_COLORECTAL_EXALLC-CRC	exposure	22	-0.177432	0.115851	0.141299	0.84 (0.67-1.05)	0.0483829	0.0741665	0.514172	1.05 (0.91-1.21)	0.00637371	0.05836	0.913033	0.984482	1.01 (0.90-1.13)	0.11392	0.139139	0.422123	1.12 (0.85-1.47)	0.0900182	0.126076	0.483088	1.09 (0.85-1.40)	TRUE	6.84171e-44	27.4373	0.05419	21	0.0975375	0.0442368	0.0244992	0.0135583	0.0858388
GCST90274806	Interleukin-2 levels	nG3ppE	84YH1y	finngen_R12_C3_COLORECTAL_EXALLC-CRC	exposure	21	-0.107297	0.123448	0.395602	0.90 (0.71-1.14)	-0.043073	0.0625741	0.491231	0.96 (0.85-1.08)	-0.0247901	0.0474196	0.601127	0.984482	0.98 (0.89-1.07)	-0.0383294	0.0889306	0.671075	0.96 (0.81-1.15)	-0.0468896	0.100682	0.646448	0.95 (0.78-1.16)	TRUE	7.81682e-40	21.8444	0.0408528	20	0.94114	0.947057	0.00867048	0.0119776	0.477952
GCST90274807	Interleukin-20 levels	PUcWHT	CTEjT3	finngen_R12_C3_COLORECTAL_EXALLC-CRC	exposure	23	-0.0167249	0.134511	0.902229	0.98 (0.76-1.28)	0.0142772	0.0752827	0.849585	1.01 (0.88-1.18)	0.0333868	0.0610685	0.584578	0.984482	1.03 (0.92-1.17)	-0.0429342	0.157808	0.788108	0.96 (0.70-1.31)	0.205029	0.155109	0.199802	1.23 (0.91-1.66)	TRUE	3.34825e-32	21.5262	0.0438795	22	0.0136902	0.017884	0.00739436	0.0175951	0.678571
GCST90274808	Interleukin-20 receptor subunit alpha levels	OfdUep	hMBhzi	finngen_R12_C3_COLORECTAL_EXALLC-CRC	exposure	21	-0.0206159	0.107204	0.849543	0.98 (0.79-1.21)	0.0480444	0.0642686	0.454728	1.05 (0.93-1.19)	0.00545524	0.0449938	0.903498	0.984482	1.01 (0.92-1.10)	0.0644867	0.124704	0.610747	1.07 (0.84-1.36)	0.0341374	0.120158	0.779251	1.03 (0.82-1.31)	TRUE	2.27107e-36	21.7808	0.0442892	20	0.211036	0.254991	0.00351612	0.0127772	0.786143
GCST90274809	Interleukin-22 receptor subunit alpha-1 levels	RlTpA7	JY9DjP	finngen_R12_C3_COLORECTAL_EXALLC-CRC	exposure	20	-0.156756	0.112402	0.180112	0.85 (0.69-1.07)	-0.0735129	0.0762072	0.334722	0.93 (0.80-1.08)	-0.0675798	0.0555167	0.223495	0.984482	0.93 (0.84-1.04)	-0.0328772	0.111438	0.771173	0.97 (0.78-1.20)	-0.00877686	0.12822	0.946141	0.99 (0.77-1.27)	TRUE	5.11826e-34	21.3434	0.0390942	19	0.596037	0.604599	0.012052	0.0132088	0.373604
GCST90274810	Interleukin-24 levels	qul9UQ	scDaB3	finngen_R12_C3_COLORECTAL_EXALLC-CRC	exposure	17	0.1238	0.139216	0.3879	1.13 (0.86-1.49)	-0.129253	0.08741	0.13922	0.88 (0.74-1.04)	-0.0729727	0.0578539	0.207191	0.984482	0.93 (0.83-1.04)	-0.20929	0.153619	0.191944	0.81 (0.60-1.10)	-0.266286	0.165628	0.127445	0.77 (0.55-1.06)	TRUE	8.50001e-28	21.494	0.033848	16	0.414101	0.321196	-0.0216626	0.0138888	0.139673
GCST90274811	Interleukin-2 receptor subunit beta levels	Qr0IKm	W2AToA	finngen_R12_C3_COLORECTAL_EXALLC-CRC	exposure	23	0.0504193	0.0916095	0.587871	1.05 (0.88-1.26)	0.0107585	0.0658881	0.870295	1.01 (0.89-1.15)	0.0306506	0.0419519	0.465016	0.984482	1.03 (0.95-1.12)	0.0177365	0.0725221	0.809058	1.02 (0.88-1.17)	0.0457174	0.0967041	0.641044	1.05 (0.87-1.27)	TRUE	8.15951e-39	21.3383	0.0447599	22	0.493759	0.552055	-0.00241372	0.00994356	0.81056
GCST90274812	Interleukin-33 levels	SVCDRq	Mzwgfk	finngen_R12_C3_COLORECTAL_EXALLC-CRC	exposure	22	0.126809	0.101363	0.225358	1.14 (0.93-1.38)	-0.0691283	0.062579	0.269308	0.93 (0.83-1.05)	-0.0366598	0.043308	0.397279	0.984482	0.96 (0.89-1.05)	-0.126054	0.100278	0.222538	0.88 (0.72-1.07)	-0.149723	0.115362	0.208413	0.86 (0.69-1.08)	TRUE	3.97157e-35	21.1238	0.0426715	21	0.436918	0.313512	-0.0183138	0.0102478	0.0890894
GCST90274813	Interleukin-4 levels	hcBHxy	Wxh0X7	finngen_R12_C3_COLORECTAL_EXALLC-CRC	exposure	20	-0.127355	0.162724	0.44401	0.88 (0.64-1.21)	0.0357062	0.0730206	0.624851	1.04 (0.90-1.20)	-0.0326994	0.0648559	0.614131	0.984482	0.97 (0.85-1.10)	0.108013	0.14428	0.463246	1.11 (0.84-1.48)	0.18363	0.177226	0.313147	1.20 (0.85-1.70)	TRUE	3.0316e-27	21.3678	0.0375154	19	0.0154454	0.0182497	0.00932028	0.01465	0.532656
GCST90274814	Interleukin-5 levels	z0Jd8G	4N4v8t	finngen_R12_C3_COLORECTAL_EXALLC-CRC	exposure	23	-0.102435	0.105184	0.341207	0.90 (0.73-1.11)	-0.102581	0.0647204	0.112971	0.90 (0.79-1.02)	-0.0844752	0.0430078	0.0495088	0.766157	0.92 (0.84-1.00)	-0.153353	0.0992353	0.136525	0.86 (0.71-1.04)	-0.1249	0.124895	0.328163	0.88 (0.69-1.13)	TRUE	6.47962e-33	21.433	0.0436679	22	0.0674134	0.0873111	0.00224323	0.0113782	0.845605
GCST90274815	Interleukin-6 levels	m8k4GG	2NseDL	finngen_R12_C3_COLORECTAL_EXALLC-CRC	exposure	13	0.31288	0.10623	0.013321	1.37 (1.11-1.68)	0.0398298	0.0739381	0.5901	1.04 (0.90-1.20)	-0.00313162	0.0547856	0.954417	0.984482	1.00 (0.90-1.11)	0.061482	0.0782813	0.44745	1.06 (0.91-1.24)	0.149529	0.121977	0.243758	1.16 (0.91-1.47)	TRUE	7.20736e-30	35.5324	0.0327224	12	0.781626	0.0822578	-0.0425045	0.0122416	0.00522024
GCST90274816	Interleukin-7 levels	cOKRED	uMaScA	finngen_R12_C3_COLORECTAL_EXALLC-CRC	exposure	22	-0.092528	0.163861	0.578574	0.91 (0.66-1.26)	-0.0573312	0.081464	0.481582	0.94 (0.80-1.11)	-0.0854372	0.0540375	0.113862	0.882281	0.92 (0.83-1.02)	-0.0839427	0.137288	0.547474	0.92 (0.70-1.20)	-0.0986092	0.137574	0.481412	0.91 (0.69-1.19)	TRUE	8.52587e-30	21.7219	0.0348718	21	0.281156	0.335539	0.000646047	0.0139579	0.963542
GCST90274817	Interleukin-8 levels	Kk4eVt	qvUn5u	finngen_R12_C3_COLORECTAL_EXALLC-CRC	exposure	29	0.0928851	0.0784742	0.246873	1.10 (0.94-1.28)	-0.0112365	0.0600318	0.851523	0.99 (0.88-1.11)	-0.00133953	0.0416279	0.97433	0.984482	1.00 (0.92-1.08)	-0.0139235	0.0832013	0.8683	0.99 (0.84-1.16)	-0.0733902	0.105293	0.491546	0.93 (0.76-1.14)	TRUE	1.57122e-47	23.694	0.0496897	28	0.728585	0.672091	-0.0107082	0.00756004	0.168087
GCST90274818	Latency-associated peptide transforming growth factor beta 1 levels	IIHCKl	RIhNNe	finngen_R12_C3_COLORECTAL_EXALLC-CRC	exposure	30	0.011998	0.0674636	0.860126	1.01 (0.89-1.16)	-0.000984122	0.0579535	0.986452	1.00 (0.89-1.12)	-0.0554911	0.0374772	0.138696	0.970872	0.95 (0.88-1.02)	0.0152379	0.0730724	0.836272	1.02 (0.88-1.17)	0.0206403	0.103779	0.843738	1.02 (0.83-1.25)	TRUE	6.99203e-60	28.5087	0.060226	29	0.781217	0.755605	-0.00842172	0.00700006	0.239015
GCST90274819	Leukemia inhibitory factor levels	EgBMOs	D4L2QY	finngen_R12_C3_COLORECTAL_EXALLC-CRC	exposure	24	0.0141387	0.102921	0.891984	1.01 (0.83-1.24)	-0.00197681	0.0656671	0.975985	1.00 (0.88-1.14)	-0.0356471	0.0465236	0.443548	0.984482	0.96 (0.88-1.06)	-0.0101205	0.106724	0.925272	0.99 (0.80-1.22)	-0.0353382	0.119844	0.770739	0.97 (0.76-1.22)	TRUE	1.70686e-39	21.0913	0.045857	23	0.493567	0.536211	-0.00492936	0.00908975	0.593064
GCST90274820	Leukemia inhibitory factor receptor levels	MPfW2J	lmHorV	finngen_R12_C3_COLORECTAL_EXALLC-CRC	exposure	27	0.0190574	0.0610556	0.757529	1.02 (0.90-1.15)	0.0757162	0.0537666	0.15906	1.08 (0.97-1.20)	0.0592041	0.0325851	0.0692313	0.787506	1.06 (1.00-1.13)	0.0568263	0.0570895	0.32872	1.06 (0.95-1.18)	0.0043738	0.0901161	0.961661	1.00 (0.84-1.20)	TRUE	1.5405e-78	34.9882	0.0816607	26	0.617725	0.637716	0.0051916	0.00667701	0.44414
GCST90274821	Monocyte chemoattractant protein-1 levels	ccGPE5	On9nxt	finngen_R12_C3_COLORECTAL_EXALLC-CRC	exposure	29	0.0853955	0.0516321	0.109725	1.09 (0.98-1.21)	0.000770088	0.0454889	0.986493	1.00 (0.92-1.09)	-0.0285897	0.0296802	0.335418	0.984482	0.97 (0.92-1.03)	0.0253825	0.0613977	0.682454	1.03 (0.91-1.16)	0.0685977	0.0772278	0.381973	1.07 (0.92-1.25)	TRUE	8.09366e-77	37.9828	0.0763661	28	0.630802	0.305214	-0.0184626	0.00684319	0.0118785
GCST90274822	Monocyte chemoattractant protein 2 levels	2cHTsS	GD3yh3	finngen_R12_C3_COLORECTAL_EXALLC-CRC	exposure	529	-0.0236968	0.0243578	0.331067	0.98 (0.93-1.02)	-0.0486208	0.0281868	0.0845367	0.95 (0.90-1.01)	-0.0239177	0.0137885	0.0828093	0.837294	0.98 (0.95-1.00)	-0.0460549	0.032013	0.150848	0.95 (0.90-1.02)	-0.0460549	0.0739747	0.533832	0.95 (0.83-1.10)	TRUE	0	14.4262	0.544728	528	0.000496444	0.000551721	-2.11872e-05	0.00192528	0.991224
GCST90274823	Monocyte chemoattractant protein-3 levels	Tltptb	w9GNfV	finngen_R12_C3_COLORECTAL_EXALLC-CRC	exposure	26	0.0621419	0.0833959	0.46342	1.06 (0.90-1.25)	-0.0324482	0.0575134	0.572628	0.97 (0.86-1.08)	-0.0374287	0.0367802	0.308854	0.984482	0.96 (0.90-1.04)	-0.0422494	0.0719277	0.562212	0.96 (0.83-1.10)	-0.132311	0.0936834	0.170184	0.88 (0.73-1.05)	TRUE	9.56038e-62	29.6613	0.0678596	25	0.447668	0.40562	-0.0132285	0.00993159	0.195384
GCST90274824	Monocyte chemoattractant protein-4 levels	KhM5bU	VnXhrV	finngen_R12_C3_COLORECTAL_EXALLC-CRC	exposure	29	-0.0196417	0.0672037	0.772313	0.98 (0.86-1.12)	-0.0665423	0.0486512	0.171393	0.94 (0.85-1.03)	-0.0186573	0.0303235	0.538372	0.984482	0.98 (0.92-1.04)	-0.0910806	0.0681482	0.192143	0.91 (0.80-1.04)	-0.159223	0.107441	0.149519	0.85 (0.69-1.05)	TRUE	9.3728e-105	49.4411	0.0986691	28	0.171683	0.207235	0.000137183	0.00808388	0.986585
GCST90274825	Macrophage inflammatory protein 1a levels	Gsz0P4	CBbnJC	finngen_R12_C3_COLORECTAL_EXALLC-CRC	exposure	20	-0.00487424	0.0695193	0.944876	1.00 (0.87-1.14)	0.0243387	0.0412223	0.554906	1.02 (0.95-1.11)	-0.00228314	0.0429833	0.957639	0.984482	1.00 (0.92-1.09)	0.0219783	0.0442898	0.625418	1.02 (0.94-1.11)	0.0618861	0.099801	0.542562	1.06 (0.87-1.29)	TRUE	2.07623e-105	73.0676	0.100272	19	0.013139	0.0191116	0.000462782	0.00958989	0.962043
GCST90274826	Matrix metalloproteinase-1 levels	FYKwjR	Ot3lQR	finngen_R12_C3_COLORECTAL_EXALLC-CRC	exposure	26	0.096919	0.106263	0.370806	1.10 (0.89-1.36)	0.00536132	0.0630042	0.932186	1.01 (0.89-1.14)	0.0164817	0.056282	0.769643	0.984482	1.02 (0.91-1.14)	0.0119375	0.0685829	0.863221	1.01 (0.88-1.16)	-0.122682	0.123583	0.330363	0.88 (0.69-1.13)	TRUE	2.46595e-47	32.3546	0.0591425	25	0.000796272	0.000733027	-0.0099264	0.0111055	0.380291
GCST90274827	Matrix metalloproteinase-10 levels	lTM23j	SfSROJ	finngen_R12_C3_COLORECTAL_EXALLC-CRC	exposure	23	-0.0180973	0.0583614	0.759549	0.98 (0.88-1.10)	0.0151905	0.0533685	0.775924	1.02 (0.91-1.13)	-0.0307105	0.0366023	0.401452	0.984482	0.97 (0.90-1.04)	0.0160209	0.0560117	0.777533	1.02 (0.91-1.13)	-0.00250896	0.0973488	0.979671	1.00 (0.82-1.21)	TRUE	2.66759e-108	60.1323	0.0958195	22	0.428122	0.484488	-0.00219607	0.00785171	0.78245
GCST90274828	Neurturin levels	T2PMG0	0lit4j	finngen_R12_C3_COLORECTAL_EXALLC-CRC	exposure	25	-0.0222632	0.0793714	0.781606	0.98 (0.84-1.14)	0.0467034	0.0544361	0.39092	1.05 (0.94-1.17)	0.0165797	0.0376152	0.659378	0.984482	1.02 (0.94-1.09)	0.0314634	0.0752753	0.67968	1.03 (0.89-1.20)	0.0434598	0.0978771	0.661003	1.04 (0.86-1.27)	TRUE	6.39284e-42	21.3747	0.052687	24	0.141921	0.162225	0.00513137	0.00880058	0.565519
GCST90274829	Neurotrophin-3 levels	6Qhsla	9QfX0J	finngen_R12_C3_COLORECTAL_EXALLC-CRC	exposure	32	0.0325928	0.0816931	0.692744	1.03 (0.88-1.21)	0.0386834	0.0559203	0.489089	1.04 (0.93-1.16)	0.00614873	0.0389135	0.874449	0.984482	1.01 (0.93-1.09)	0.123625	0.0993166	0.222548	1.13 (0.93-1.37)	0.129095	0.115782	0.273424	1.14 (0.91-1.43)	TRUE	2.57683e-50	22.1943	0.0513378	31	0.839882	0.866173	-0.00290721	0.00789684	0.715347
GCST90274830	Osteoprotegerin levels	8EhuVd	lXWrNn	finngen_R12_C3_COLORECTAL_EXALLC-CRC	exposure	27	-0.108234	0.0989134	0.284287	0.90 (0.74-1.09)	-0.184238	0.0661221	0.00533071	0.83 (0.73-0.95)	-0.0463777	0.0387209	0.231016	0.984482	0.95 (0.88-1.03)	-0.211489	0.0639409	0.00275588	0.81 (0.71-0.92)	-0.233311	0.174098	0.191803	0.79 (0.56-1.11)	TRUE	8.07934e-63	35.945	0.0674014	26	0.0626499	0.0693081	0.00728559	0.0102596	0.4842
GCST90274831	Oncostatin-M levels	YXgxvA	qaeFrP	finngen_R12_C3_COLORECTAL_EXALLC-CRC	exposure	23	-0.0517672	0.117965	0.665262	0.95 (0.75-1.20)	0.0146855	0.0633922	0.816801	1.01 (0.90-1.15)	0.0426815	0.0552318	0.439658	0.984482	1.04 (0.94-1.16)	-0.00698836	0.0851072	0.9353	0.99 (0.84-1.17)	0.047406	0.113675	0.680698	1.05 (0.84-1.31)	TRUE	9.95902e-37	27.1106	0.0451316	22	0.0222525	0.0217008	0.0105288	0.0116066	0.374625
GCST90274832	Programmed cell death 1 ligand 1 levels	nTw6m4	W8w8LK	finngen_R12_C3_COLORECTAL_EXALLC-CRC	exposure	25	-0.17121	0.138327	0.228308	0.84 (0.64-1.11)	-0.0108022	0.0647314	0.867467	0.99 (0.87-1.12)	0.0386154	0.0626796	0.537844	0.984482	1.04 (0.92-1.18)	-0.00423552	0.0740857	0.954883	1.00 (0.86-1.15)	0.000264245	0.110494	0.998112	1.00 (0.81-1.24)	TRUE	1.75559e-36	26.3277	0.0490769	24	0.00396232	0.00119581	0.0199193	0.0118136	0.105291
GCST90274833	Stem cell factor levels	2USe1x	xUI53Y	finngen_R12_C3_COLORECTAL_EXALLC-CRC	exposure	45	0.0143417	0.0633862	0.822073	1.01 (0.90-1.15)	0.0685335	0.0409436	0.0941601	1.07 (0.99-1.16)	0.0400459	0.0346264	0.247472	0.984482	1.04 (0.97-1.11)	0.0817874	0.0427141	0.0620385	1.09 (1.00-1.18)	0.0663156	0.0772644	0.395382	1.07 (0.92-1.24)	TRUE	3.82329e-106	36.8947	0.116317	44	0.00154879	0.0019205	0.00323085	0.00664827	0.629456
GCST90274834	SIR2-like protein 2 levels	nbGLLm	xKxom5	finngen_R12_C3_COLORECTAL_EXALLC-CRC	exposure	20	-0.0758991	0.092838	0.424308	0.93 (0.77-1.11)	-0.0530456	0.0602976	0.379006	0.95 (0.84-1.07)	-0.0506895	0.0460627	0.271139	0.984482	0.95 (0.87-1.04)	-0.0489357	0.105575	0.64826	0.95 (0.77-1.17)	-0.0530885	0.113628	0.645661	0.95 (0.76-1.18)	TRUE	1.27501e-40	26.9024	0.0382947	19	0.924995	0.945065	0.00299892	0.00958871	0.758061
GCST90274835	Signaling lymphocytic activation molecule levels	ieHk7S	YRILi6	finngen_R12_C3_COLORECTAL_EXALLC-CRC	exposure	35	-0.108363	0.0868787	0.221069	0.90 (0.76-1.06)	-0.0925041	0.0520544	0.075557	0.91 (0.82-1.01)	-0.0452254	0.0421954	0.283806	0.984482	0.96 (0.88-1.04)	-0.158144	0.0707958	0.0321809	0.85 (0.74-0.98)	0.0089478	0.0914447	0.922627	1.01 (0.84-1.21)	TRUE	2.78599e-66	30.2328	0.0761979	34	0.0232269	0.0241052	0.00692023	0.00831209	0.411083
GCST90274836	Sulfotransferase 1A1 levels	iGcVge	t3TphM	finngen_R12_C3_COLORECTAL_EXALLC-CRC	exposure	33	-0.0410847	0.0791498	0.607395	0.96 (0.82-1.12)	-0.0705968	0.0473956	0.13635	0.93 (0.85-1.02)	-0.057312	0.0303451	0.0589352	0.766157	0.94 (0.89-1.00)	-0.11919	0.0938622	0.2133	0.89 (0.74-1.07)	-0.0587705	0.099428	0.558615	0.94 (0.78-1.15)	TRUE	5.89247e-84	31.5316	0.0932255	32	0.204969	0.23968	-0.00202878	0.00898044	0.822753
GCST90274837	STAM binding protein levels	fGwKh2	4frlw3	finngen_R12_C3_COLORECTAL_EXALLC-CRC	exposure	20	0.0258963	0.131263	0.845815	1.03 (0.79-1.33)	-0.0158002	0.072879	0.828364	0.98 (0.85-1.14)	0.0237401	0.0517553	0.646451	0.984482	1.02 (0.93-1.13)	-0.0536625	0.110016	0.631293	0.95 (0.76-1.18)	-0.087613	0.126369	0.496505	0.92 (0.72-1.17)	TRUE	2.88255e-30	22.1352	0.0317851	19	0.583879	0.648954	-0.000228358	0.0127753	0.985935
GCST90274838	Transforming growth factor-alpha levels	r3UwsA	Us6aAu	finngen_R12_C3_COLORECTAL_EXALLC-CRC	exposure	26	-0.0505677	0.136342	0.713975	0.95 (0.73-1.24)	0.0204139	0.0690207	0.767409	1.02 (0.89-1.17)	0.0938845	0.0597875	0.116345	0.882281	1.10 (0.98-1.23)	-0.0111187	0.104122	0.915811	0.99 (0.81-1.21)	-0.00706179	0.126413	0.955895	0.99 (0.78-1.27)	TRUE	1.56869e-33	23.8258	0.0456302	25	0.0098438	0.00728563	0.0157658	0.0133978	0.250835
GCST90274839	Tumor necrosis factor levels	zCDmOJ	H0tZ4w	finngen_R12_C3_COLORECTAL_EXALLC-CRC	exposure	29	0.0997915	0.0862056	0.257166	1.10 (0.93-1.31)	0.00193109	0.0617233	0.975041	1.00 (0.89-1.13)	0.0214337	0.0385003	0.577723	0.984482	1.02 (0.95-1.10)	0.0326846	0.0762809	0.671582	1.03 (0.89-1.20)	0.117916	0.0983544	0.24062	1.13 (0.93-1.36)	TRUE	2.98427e-47	22.17	0.0605257	28	0.0681082	0.0620587	-0.00969219	0.00901286	0.291724
GCST90274840	TNF-beta levels	pVOhZu	jecPaJ	finngen_R12_C3_COLORECTAL_EXALLC-CRC	exposure	546	-0.0103648	0.0214297	0.628819	0.99 (0.95-1.03)	0.032747	0.0235552	0.164461	1.03 (0.99-1.08)	-0.00259387	0.0122855	0.832783	0.984482	1.00 (0.97-1.02)	0.0176949	0.029443	0.548097	1.02 (0.96-1.08)	0.0031436	0.0624418	0.959866	1.00 (0.89-1.13)	TRUE	0	14.9895	0.727482	545	2.17562e-06	2.42262e-06	0.0008615	0.00194587	0.658135
GCST90274841	Tumor necrosis factor receptor superfamily member 9 levels	jo0BFY	PK9Dul	finngen_R12_C3_COLORECTAL_EXALLC-CRC	exposure	34	0.0616243	0.106026	0.565167	1.06 (0.86-1.31)	-0.0049231	0.0496687	0.921044	1.00 (0.90-1.10)	-0.022091	0.0489279	0.651628	0.984482	0.98 (0.89-1.08)	0.0325479	0.0729655	0.658458	1.03 (0.90-1.19)	0.0363649	0.0965055	0.708722	1.04 (0.86-1.25)	TRUE	2.53838e-56	25.3031	0.0783576	33	0.000172647	0.000160044	-0.0103122	0.0115769	0.379707
GCST90274842	Tumor necrosis factor ligand superfamily member 14 levels	GtQWDC	nQNk95	finngen_R12_C3_COLORECTAL_EXALLC-CRC	exposure	37	0.042849	0.0501528	0.398711	1.04 (0.95-1.15)	0.0812084	0.0447803	0.0697572	1.08 (0.99-1.18)	0.0235859	0.030308	0.436447	0.984482	1.02 (0.96-1.09)	0.092653	0.0504298	0.0744365	1.10 (0.99-1.21)	0.0595949	0.0846657	0.486033	1.06 (0.90-1.25)	TRUE	3.76111e-104	31.5478	0.103874	36	0.875477	0.893338	-0.00283538	0.00588167	0.632757
GCST90274843	TNF-related apoptosis-inducing ligand levels	Gt1lht	fj6bFy	finngen_R12_C3_COLORECTAL_EXALLC-CRC	exposure	37	-0.0178027	0.0509014	0.728623	0.98 (0.89-1.09)	0.0708347	0.0396294	0.0738687	1.07 (0.99-1.16)	0.0331671	0.0317899	0.2968	0.984482	1.03 (0.97-1.10)	0.0703115	0.0440343	0.119065	1.07 (0.98-1.17)	0.051199	0.0930638	0.585614	1.05 (0.88-1.26)	TRUE	9.5957e-143	53.8831	0.139511	36	0.0039932	0.00274177	0.0104523	0.00819667	0.210642
GCST90274844	TNF-related activation-induced cytokine levels	PBUeQ2	SMIxin	finngen_R12_C3_COLORECTAL_EXALLC-CRC	exposure	46	-0.027076	0.0625705	0.667326	0.97 (0.86-1.10)	0.0197733	0.0475715	0.677664	1.02 (0.93-1.12)	0.00128207	0.0280112	0.963494	0.984482	1.00 (0.95-1.06)	0.0861028	0.0820451	0.299571	1.09 (0.93-1.28)	0.102272	0.0954596	0.289716	1.11 (0.92-1.34)	TRUE	1.86786e-113	35.1782	0.114687	45	0.115279	0.129687	0.00372068	0.00709722	0.60274
GCST90274845	Thymic stromal lymphopoietin levels	VQA5Sb	YE7k4j	finngen_R12_C3_COLORECTAL_EXALLC-CRC	exposure	24	-0.00192185	0.108269	0.985998	1.00 (0.81-1.23)	-0.0122315	0.0631449	0.846407	0.99 (0.87-1.12)	-0.0203537	0.04474	0.649158	0.984482	0.98 (0.90-1.07)	-0.0350924	0.102362	0.734842	0.97 (0.79-1.18)	-0.0388667	0.113981	0.736204	0.96 (0.77-1.20)	TRUE	2.78679e-41	22.0044	0.0479083	23	0.400081	0.456913	-0.00218941	0.0116547	0.852711
GCST90274846	Tumor necrosis factor ligand superfamily member 12 levels	htsp1g	Rfv1dS	finngen_R12_C3_COLORECTAL_EXALLC-CRC	exposure	41	0.00527041	0.0820524	0.949113	1.01 (0.86-1.18)	-0.0168355	0.0545932	0.757792	0.98 (0.88-1.09)	-0.0252232	0.0390518	0.51835	0.984482	0.98 (0.90-1.05)	-0.0360827	0.0672302	0.594445	0.96 (0.85-1.10)	-0.11079	0.101174	0.280044	0.90 (0.73-1.09)	TRUE	2.00162e-82	31.3965	0.0912204	40	0.0214479	0.0260436	-0.00330149	0.00778901	0.673993
GCST90274847	Urokinase-type plasminogen activator levels	pRJUUP	URyDrQ	finngen_R12_C3_COLORECTAL_EXALLC-CRC	exposure	42	-0.154972	0.0848942	0.0754027	0.86 (0.73-1.01)	0.0149482	0.0526382	0.776426	1.02 (0.92-1.13)	0.0132133	0.0426322	0.75661	0.984482	1.01 (0.93-1.10)	0.0117504	0.0783802	0.881567	1.01 (0.87-1.18)	0.0461139	0.113827	0.687495	1.05 (0.84-1.31)	TRUE	1.17156e-74	30.5806	0.090708	41	0.00205038	0.000293306	0.0189408	0.0083933	0.0295628
GCST90274848	Vascular endothelial growth factor A levels	mfd09q	jken6a	finngen_R12_C3_COLORECTAL_EXALLC-CRC	exposure	32	0.0157894	0.046205	0.73494	1.02 (0.93-1.11)	-0.0132217	0.0353099	0.708072	0.99 (0.92-1.06)	-0.0233786	0.0281937	0.406984	0.984482	0.98 (0.92-1.03)	-0.0106704	0.0360094	0.76896	0.99 (0.92-1.06)	0.0167321	0.100288	0.86858	1.02 (0.84-1.24)	TRUE	1.09236e-134	54.1953	0.117973	31	0.609798	0.600406	-0.00708619	0.00662271	0.293161

## Sheet: Table S2(ii)
Exposure	Exposure (Inflammatory factor)	Outcome	n.SNP	pval_MR.Egger	estimate_MR.Egger	pval_Weighted.median	estimate_Weighted.median	pval_Inverse.variance.weighted.	estimate_Inverse.variance.weighted.	pval_Weighted.mode	estimate_Weighted.mode	pval_Simple.mode	estimate_Simple.mode	correct_causal_direction	Q_df_Inverse.variance.weighted	Q_pval_MR.Egger	Q_pval_Inverse.variance.weighted	egger_intercept	se	pval
GCST90274814	Interleukin-5	CRC	23	0.341207	0.90 (0.73-1.11)	0.112971	0.90 (0.79-1.02)	0.0495088	0.92 (0.84-1.00)	0.136525	0.86 (0.71-1.04)	0.328163	0.88 (0.69-1.13)	TRUE	22	0.0674134	0.0873111	0.00224323	0.0113782	0.845605
															异质性检验+p值			多效性检验+p值

## Sheet: Table S3(i)
		id.exposure	id.outcome	outcome	exposure	nsnp	b_MR.Egger	se_MR.Egger	pval_MR.Egger	estimate_MR.Egger	b_Weighted.median	se_Weighted.median	pval_Weighted.median	estimate_Weighted.median	b_Inverse.variance.weighted.	se_Inverse.variance.weighted.	pval_Inverse.variance.weighted.	fdr_Inverse.variance.weighted.	estimate_Inverse.variance.weighted.	b_Weighted.mode	se_Weighted.mode	pval_Weighted.mode	estimate_Weighted.mode	b_Simple.mode	se_Simple.mode	pval_Simple.mode	estimate_Simple.mode	correct_causal_direction	steiger_pval	F	R2	Q_df_Inverse.variance.weighted	Q_pval_MR.Egger	Q_pval_Inverse.variance.weighted	egger_intercept	se	pval
GCST90274758	Eukaryotic translation initiation factor 4E-binding protein 1 levels	WShdNu	W9SoAI	finngen_R12_CHRONNAS-CD	exposure	18	0.077609	0.287778	0.790851	1.08 (0.61-1.90)	-0.00781586	0.143762	0.956643	0.99 (0.75-1.32)	0.0159153	0.0999154	0.873442	0.937642	1.02 (0.84-1.24)	0.0742719	0.183283	0.690361	1.08 (0.75-1.54)	0.155431	0.249265	0.541196	1.17 (0.72-1.90)	TRUE	3.11977e-07	28.746	0.0374267	17	0.254398	0.30909	-0.00615905	0.0265612	0.819569
GCST90274759	Adenosine Deaminase levels	JAxd6g	ol1A5a	finngen_R12_CHRONNAS-CD	exposure	537	0.0166721	0.0474903	0.72568	1.02 (0.93-1.12)	0.0215395	0.0600749	0.719936	1.02 (0.91-1.15)	0.0253818	0.0278247	0.361662	0.920817	1.03 (0.97-1.08)	0.0362419	0.0557565	0.515969	1.04 (0.93-1.16)	0.0706516	0.132765	0.594838	1.07 (0.83-1.39)	TRUE	7.66172e-110	15.4818	0.586379	536	0.0058199	0.00630297	0.000828179	0.00365773	0.820962
GCST90274760	Artemin levels	O7GeH2	WlIJdS	finngen_R12_CHRONNAS-CD	exposure	30	0.0382494	0.20284	0.85179	1.04 (0.70-1.55)	-0.136092	0.115261	0.23771	0.87 (0.70-1.09)	-0.0441658	0.0791737	0.576958	0.937642	0.96 (0.82-1.12)	-0.155112	0.198634	0.441192	0.86 (0.58-1.26)	-0.168292	0.218307	0.447004	0.85 (0.55-1.30)	TRUE	1.85207e-08	21.571	0.0588116	29	0.0720701	0.0860019	-0.00928694	0.0202468	0.65
GCST90274761	Axin-1 levels	Ha1g6C	AjyMIP	finngen_R12_CHRONNAS-CD	exposure	13	-0.220848	0.33231	0.520004	0.80 (0.42-1.54)	-0.239545	0.174925	0.17087	0.79 (0.56-1.11)	-0.193497	0.127274	0.128431	0.89902	0.82 (0.64-1.06)	-0.310379	0.26159	0.258381	0.73 (0.44-1.22)	-0.293287	0.265846	0.291565	0.75 (0.44-1.26)	TRUE	2.56868e-05	22.1105	0.0251506	12	0.543333	0.627845	0.00270679	0.0303789	0.930603
GCST90274762	beta-nerve growth factor levels	7XiIbc	ivKMuE	finngen_R12_CHRONNAS-CD	exposure	33	-0.12646	0.235008	0.594345	0.88 (0.56-1.40)	0.0446077	0.129427	0.730353	1.05 (0.81-1.35)	0.0330725	0.0885506	0.708786	0.937642	1.03 (0.87-1.23)	0.165229	0.215588	0.449047	1.18 (0.77-1.80)	0.249449	0.236567	0.299572	1.28 (0.81-2.04)	TRUE	1.06614e-07	22.9758	0.0547589	32	0.144765	0.155305	0.0170056	0.0226826	0.459077
GCST90274763	Caspase 8 levels	K0pWp4	SJ3Egh	finngen_R12_CHRONNAS-CD	exposure	22	-0.2408	0.170491	0.173208	0.79 (0.56-1.10)	-0.130857	0.130632	0.31648	0.88 (0.68-1.13)	-0.0761506	0.0911434	0.403435	0.920817	0.93 (0.78-1.11)	-0.206688	0.154913	0.196421	0.81 (0.60-1.10)	-0.191432	0.220668	0.395467	0.83 (0.54-1.27)	TRUE	2.80193e-08	26.798	0.0435685	21	0.435892	0.417313	0.0209959	0.0183079	0.264992
GCST90274764	Eotaxin levels	FdmQgG	SQyfKl	finngen_R12_CHRONNAS-CD	exposure	27	0.142603	0.145008	0.334825	1.15 (0.87-1.53)	-0.0175629	0.120302	0.883929	0.98 (0.78-1.24)	-0.00983055	0.0755174	0.896427	0.937642	0.99 (0.85-1.15)	0.0307702	0.143662	0.832074	1.03 (0.78-1.37)	0.055843	0.22074	0.802273	1.06 (0.69-1.63)	TRUE	4.07191e-14	35.1955	0.0670008	26	0.409635	0.380475	-0.0210431	0.0169664	0.226386
GCST90274765	C-C motif chemokine 19 levels	zPigTB	SwJ1f3	finngen_R12_CHRONNAS-CD	exposure	36	0.386123	0.103358	0.000685659	1.47 (1.20-1.80)	0.368589	0.0891959	3.5907e-05	1.45 (1.21-1.72)	0.185799	0.0708715	0.00875087	0.271073	1.20 (1.05-1.38)	0.340507	0.0843042	0.000278824	1.41 (1.19-1.66)	-0.037498	0.218709	0.864856	0.96 (0.63-1.48)	TRUE	1.86374e-12	34.9681	0.0886046	35	0.112921	0.0292477	-0.0334613	0.0132848	0.0166464
GCST90274766	C-C motif chemokine 20 levels	58bQk1	zddlIp	finngen_R12_CHRONNAS-CD	exposure	33	0.132636	0.222106	0.554728	1.14 (0.74-1.76)	-0.188902	0.122661	0.123553	0.83 (0.65-1.05)	-0.203406	0.0833248	0.0146418	0.271073	0.82 (0.69-0.96)	0.0173216	0.258894	0.947073	1.02 (0.61-1.69)	0.0450739	0.265488	0.866254	1.05 (0.62-1.76)	TRUE	2.91717e-09	24.3193	0.0570839	32	0.690753	0.604329	-0.0308902	0.0189256	0.112758
GCST90274767	C-C motif chemokine 23 levels	jJag3O	cTTbh3	finngen_R12_CHRONNAS-CD	exposure	31	0.0668493	0.0988757	0.504338	1.07 (0.88-1.30)	0.062823	0.0803307	0.434182	1.06 (0.91-1.25)	0.0267112	0.0606017	0.659382	0.937642	1.03 (0.91-1.16)	0.0582553	0.0764541	0.45203	1.06 (0.91-1.23)	0.0485119	0.185674	0.795666	1.05 (0.73-1.51)	TRUE	2.6614e-28	57.0313	0.117369	30	0.134307	0.152454	-0.00772293	0.0136458	0.575777
GCST90274768	C-C motif chemokine 25 levels	k557VX	J89ukM	finngen_R12_CHRONNAS-CD	exposure	526	-0.0177622	0.0384426	0.644242	0.98 (0.91-1.06)	-0.0356056	0.0486469	0.464218	0.97 (0.88-1.06)	-0.0107376	0.0235563	0.648516	0.937642	0.99 (0.94-1.04)	-0.0141677	0.0497144	0.77577	0.99 (0.89-1.09)	-0.0336769	0.124632	0.787105	0.97 (0.76-1.23)	TRUE	1.33202e-188	17.251	0.644078	525	0.567271	0.57876	0.00077094	0.00333415	0.81723
GCST90274769	C-C motif chemokine 28 levels	Kp8TCn	edlgBo	finngen_R12_CHRONNAS-CD	exposure	36	0.0101369	0.22625	0.964526	1.01 (0.65-1.57)	0.108373	0.122056	0.374595	1.11 (0.88-1.42)	0.0941295	0.104396	0.367237	0.920817	1.10 (0.90-1.35)	0.107813	0.207916	0.607343	1.11 (0.74-1.67)	0.0786853	0.24118	0.746177	1.08 (0.67-1.74)	TRUE	6.04439e-07	23.0718	0.0614889	35	0.0172624	0.0213565	0.00835062	0.0198911	0.67726
GCST90274770	C-C motif chemokine 4 levels	62Iwpf	J6kl9g	finngen_R12_CHRONNAS-CD	exposure	30	-0.138085	0.0665009	0.0471477	0.87 (0.76-0.99)	-0.118075	0.0614733	0.0547631	0.89 (0.79-1.00)	-0.0642539	0.0473561	0.174837	0.920817	0.94 (0.85-1.03)	-0.118017	0.0539747	0.0369935	0.89 (0.80-0.99)	-0.0936747	0.18227	0.611192	0.91 (0.64-1.30)	TRUE	1.63253e-44	72.3268	0.14724	29	0.657196	0.57398	0.0193675	0.0122472	0.125024
GCST90274771	Natural killer cell receptor 2B4 levels	2fvBWE	SwtCcN	finngen_R12_CHRONNAS-CD	exposure	33	-0.171476	0.147206	0.252957	0.84 (0.63-1.12)	-0.0540734	0.112905	0.63199	0.95 (0.76-1.18)	-0.0489416	0.0657939	0.45696	0.920817	0.95 (0.84-1.08)	-0.0175959	0.132768	0.895394	0.98 (0.76-1.27)	0.249055	0.210796	0.24611	1.28 (0.85-1.94)	TRUE	2.63796e-14	34.1481	0.080818	32	0.0995871	0.0977823	0.0159326	0.0163864	0.338426
GCST90274772	CD40L receptor levels	iMdYcV	rcKqOE	finngen_R12_CHRONNAS-CD	exposure	23	0.0925878	0.0860117	0.293935	1.10 (0.93-1.30)	0.0929404	0.0745711	0.212643	1.10 (0.95-1.27)	0.0662486	0.0598006	0.267937	0.920817	1.07 (0.95-1.20)	0.0891712	0.0699016	0.215379	1.09 (0.95-1.25)	0.0470109	0.186071	0.802884	1.05 (0.73-1.51)	TRUE	9.03874e-30	66.6722	0.10367	22	0.495799	0.546447	-0.00497542	0.0116779	0.674405
GCST90274773	T-cell surface glycoprotein CD5 levels	LdJbXH	fOS8Jq	finngen_R12_CHRONNAS-CD	exposure	29	-0.37227	0.205959	0.0818402	0.69 (0.46-1.03)	-0.0844285	0.121579	0.48741	0.92 (0.72-1.17)	-0.11227	0.0766153	0.142818	0.920817	0.89 (0.77-1.04)	0.0265473	0.244581	0.91434	1.03 (0.64-1.66)	-0.0394527	0.248059	0.874775	0.96 (0.59-1.56)	TRUE	9.51169e-12	31.6669	0.0672922	28	0.209563	0.17155	0.0286802	0.0207325	0.177893
GCST90274774	T-cell surface glycoprotein CD6 isoform levels	mzrAel	JSZKOn	finngen_R12_CHRONNAS-CD	exposure	560	-0.0911743	0.0458135	0.0470651	0.91 (0.83-1.00)	-0.138951	0.0527909	0.00848593	0.87 (0.78-0.97)	-0.018174	0.0261735	0.487451	0.920817	0.98 (0.93-1.03)	-0.132108	0.0563771	0.0194636	0.88 (0.78-0.98)	0.00589055	0.145722	0.96777	1.01 (0.76-1.34)	TRUE	8.68601e-152	16.3168	0.641965	559	0.0178695	0.0143495	0.00706109	0.00364134	0.0529871
GCST90274775	CUB domain-containing protein 1 levels	SglVOC	fEuKus	finngen_R12_CHRONNAS-CD	exposure	36	0.209667	0.126581	0.106844	1.23 (0.96-1.58)	0.189114	0.094078	0.0444119	1.21 (1.00-1.45)	0.139281	0.0719037	0.0527386	0.599902	1.15 (1.00-1.32)	0.18604	0.0974511	0.064481	1.20 (1.00-1.46)	0.101245	0.178437	0.574064	1.11 (0.78-1.57)	TRUE	2.64227e-17	40.8526	0.104824	35	0.0136325	0.0153356	-0.0101918	0.0150281	0.502244
GCST90274776	Macrophage colony-stimulating factor 1 levels	RRoEvq	SgUEyb	finngen_R12_CHRONNAS-CD	exposure	27	-0.13554	0.180546	0.459827	0.87 (0.61-1.24)	-0.0623267	0.12384	0.614765	0.94 (0.74-1.20)	-0.0218335	0.0825123	0.79131	0.937642	0.98 (0.83-1.15)	-0.0646741	0.141556	0.651552	0.94 (0.71-1.24)	-0.0394956	0.221642	0.85995	0.96 (0.62-1.48)	TRUE	1.68616e-11	28.3166	0.0545617	26	0.61362	0.639555	0.0129764	0.0183266	0.485455
GCST90274777	Cystatin D levels	CoqGAU	r8f3c0	finngen_R12_CHRONNAS-CD	exposure	544	0.111111	0.0467196	0.0177409	1.12 (1.02-1.22)	0.0187003	0.0628735	0.76614	1.02 (0.90-1.15)	0.0159787	0.0250971	0.524337	0.920817	1.02 (0.97-1.07)	0.00918019	0.0637509	0.885553	1.01 (0.89-1.14)	-0.0555141	0.137234	0.685988	0.95 (0.72-1.24)	TRUE	1.0275e-118	15.1719	0.588165	543	0.107014	0.08089	-0.00878996	0.0035844	0.0145097
GCST90274778	Fractalkine levels	nLuxDl	lOu40l	finngen_R12_CHRONNAS-CD	exposure	31	-0.0305207	0.295684	0.918498	0.97 (0.54-1.73)	0.00984931	0.130098	0.939653	1.01 (0.78-1.30)	0.0924582	0.111168	0.40558	0.920817	1.10 (0.88-1.36)	-0.0439949	0.259575	0.86655	0.96 (0.58-1.59)	-0.0332498	0.294956	0.910997	0.97 (0.54-1.72)	TRUE	3.98798e-06	24.7216	0.0548936	30	0.0112419	0.0141264	0.0118155	0.0262651	0.656159
GCST90274779	C-X-C motif chemokine 1 levels	XO9JUB	QTNDIr	finngen_R12_CHRONNAS-CD	exposure	24	-0.0837657	0.135882	0.543917	0.92 (0.70-1.20)	-0.130703	0.0982879	0.183584	0.88 (0.72-1.06)	-0.0474033	0.0756608	0.530971	0.920817	0.95 (0.82-1.11)	-0.133138	0.101728	0.20354	0.88 (0.72-1.07)	-0.0446245	0.193659	0.819797	0.96 (0.65-1.40)	TRUE	6.54888e-15	42.4903	0.0706639	23	0.163048	0.195831	0.00569541	0.016484	0.732992
GCST90274780	C-X-C motif chemokine 10 levels	YHt5Nd	spYj3N	finngen_R12_CHRONNAS-CD	exposure	33	-0.0655673	0.163418	0.691007	0.94 (0.68-1.29)	-0.240566	0.11069	0.0297555	0.79 (0.63-0.98)	-0.179106	0.0735566	0.0148941	0.271073	0.84 (0.72-0.97)	-0.336436	0.169088	0.0552267	0.71 (0.51-0.99)	-0.313201	0.21824	0.160955	0.73 (0.48-1.12)	TRUE	5.47733e-10	30.724	0.0715061	32	0.0529448	0.055349	-0.0131352	0.0159058	0.415222
GCST90274781	C-X-C motif chemokine 11 levels	w9jAnM	gNB9Qi	finngen_R12_CHRONNAS-CD	exposure	37	-0.275027	0.190341	0.157375	0.76 (0.52-1.10)	0.03197	0.124236	0.796922	1.03 (0.81-1.32)	-0.00566255	0.0741717	0.939146	0.971162	0.99 (0.86-1.15)	0.0190652	0.158379	0.904853	1.02 (0.75-1.39)	-0.0185385	0.224917	0.934767	0.98 (0.63-1.53)	TRUE	6.44208e-15	30.3533	0.0809527	36	0.321577	0.262536	0.0308617	0.019913	0.130179
GCST90274782	C-X-C motif chemokine 5 levels	0ObOIt	PSzOnV	finngen_R12_CHRONNAS-CD	exposure	21	0.0693929	0.0949361	0.473732	1.07 (0.89-1.29)	0.0513521	0.0791054	0.516235	1.05 (0.90-1.23)	0.0400503	0.0608778	0.510615	0.920817	1.04 (0.92-1.17)	0.0572649	0.0779557	0.471119	1.06 (0.91-1.23)	0.114736	0.17028	0.508148	1.12 (0.80-1.57)	TRUE	1.31368e-34	72.3133	0.102866	20	0.870977	0.898039	-0.00500423	0.0124238	0.691595
GCST90274783	C-X-C motif chemokine 6 levels	74aElG	bG9ciJ	finngen_R12_CHRONNAS-CD	exposure	509	-0.0501348	0.0491868	0.308559	0.95 (0.86-1.05)	-0.00433161	0.068023	0.949226	1.00 (0.87-1.14)	0.0208971	0.0266693	0.433297	0.920817	1.02 (0.97-1.08)	-0.000940128	0.0706743	0.989392	1.00 (0.87-1.15)	-0.0145609	0.132608	0.912608	0.99 (0.76-1.28)	TRUE	5.49425e-94	14.3095	0.523948	508	0.483482	0.459098	0.00648701	0.00377338	0.086197
GCST90274784	C-X-C motif chemokine 9 levels	tcRSFT	5TasRa	finngen_R12_CHRONNAS-CD	exposure	35	-0.287621	0.214909	0.189936	0.75 (0.49-1.14)	-0.0735916	0.117898	0.532498	0.93 (0.74-1.17)	-0.0618752	0.100054	0.5363	0.920817	0.94 (0.77-1.14)	-0.0998252	0.166138	0.55192	0.90 (0.65-1.25)	-0.0732942	0.207291	0.725836	0.93 (0.62-1.40)	TRUE	5.67909e-08	26.6614	0.067597	34	0.00971451	0.00758759	0.0225315	0.0190144	0.244492
GCST90274785	Delta and Notch-like epidermal growth factor-related receptor levels	2BcRrc	db6NxK	finngen_R12_CHRONNAS-CD	exposure	28	0.0405721	0.193488	0.835545	1.04 (0.71-1.52)	-0.156239	0.111123	0.159725	0.86 (0.69-1.06)	-0.0371975	0.0751996	0.620847	0.937642	0.96 (0.83-1.12)	-0.126185	0.117223	0.291252	0.88 (0.70-1.11)	-0.069865	0.217871	0.750929	0.93 (0.61-1.43)	TRUE	5.6296e-13	36.3764	0.071126	27	0.0859965	0.102725	-0.00825336	0.0182396	0.654665
GCST90274786	Protein S100-A12 levels	pv2AdZ	8Ce0HO	finngen_R12_CHRONNAS-CD	exposure	25	0.154058	0.210196	0.471009	1.17 (0.77-1.76)	-0.129828	0.12137	0.284758	0.88 (0.69-1.11)	-0.0741701	0.105066	0.480227	0.920817	0.93 (0.76-1.14)	-0.145827	0.140538	0.309782	0.86 (0.66-1.14)	-0.137636	0.181119	0.454702	0.87 (0.61-1.24)	TRUE	6.56955e-07	28.7816	0.051477	24	0.0344866	0.0257197	-0.0273437	0.0218942	0.224264
GCST90274787	Fibroblast growth factor 19 levels	LHisZE	C5v9de	finngen_R12_CHRONNAS-CD	exposure	32	0.434512	0.250217	0.0927287	1.54 (0.95-2.52)	0.131755	0.120488	0.27417	1.14 (0.90-1.44)	0.0963658	0.10181	0.343882	0.920817	1.10 (0.90-1.34)	0.158943	0.149704	0.296566	1.17 (0.87-1.57)	-0.0893926	0.235661	0.707031	0.91 (0.58-1.45)	TRUE	1.74597e-07	29.1228	0.0650584	31	0.00784469	0.00425489	-0.0403598	0.0273795	0.150874
GCST90274788	Fibroblast growth factor 21 levels	WqIwRj	AxubgA	finngen_R12_CHRONNAS-CD	exposure	25	-0.200463	0.25137	0.433328	0.82 (0.50-1.34)	-0.0436889	0.140508	0.75585	0.96 (0.73-1.26)	-0.0394005	0.11097	0.722548	0.937642	0.96 (0.77-1.19)	-0.0513838	0.162076	0.753958	0.95 (0.69-1.31)	0.022999	0.286453	0.936673	1.02 (0.58-1.79)	TRUE	7.23108e-08	34.12	0.0593854	24	0.00412813	0.00459496	0.0175611	0.0245305	0.481266
GCST90274789	Fibroblast growth factor 23 levels	KQDzhQ	ychLHE	finngen_R12_CHRONNAS-CD	exposure	27	0.270537	0.22086	0.23202	1.31 (0.85-2.02)	0.182049	0.132668	0.169998	1.20 (0.92-1.56)	0.0876745	0.0893795	0.32663	0.920817	1.09 (0.92-1.30)	0.183475	0.203871	0.376405	1.20 (0.81-1.79)	0.163616	0.248711	0.516414	1.18 (0.72-1.92)	TRUE	1.0429e-08	24.8989	0.0498705	26	0.383713	0.392131	-0.0173853	0.0190919	0.371197
GCST90274790	Fibroblast growth factor 5 levels	1gHLzQ	ZZKuby	finngen_R12_CHRONNAS-CD	exposure	530	0.0564285	0.0415517	0.175034	1.06 (0.98-1.15)	0.0794002	0.0500698	0.112787	1.08 (0.98-1.19)	-0.00514508	0.0245533	0.834021	0.937642	0.99 (0.95-1.04)	0.0569317	0.048422	0.240227	1.06 (0.96-1.16)	-0.0479269	0.119998	0.689762	0.95 (0.75-1.21)	TRUE	3.41123e-240	15.5392	0.718818	529	0.0112523	0.00914003	-0.00653579	0.0035624	0.0671189
GCST90274791	Fms-related tyrosine kinase 3 ligand levels	CZDIAC	9FuI3I	finngen_R12_CHRONNAS-CD	exposure	46	0.00302016	0.103192	0.976784	1.00 (0.82-1.23)	-0.0203387	0.0897233	0.820671	0.98 (0.82-1.17)	0.0575482	0.0591625	0.330696	0.920817	1.06 (0.94-1.19)	-0.0214495	0.0923924	0.817469	0.98 (0.82-1.17)	-0.0214495	0.151089	0.887741	0.98 (0.73-1.32)	TRUE	4.48666e-26	35.9436	0.116965	45	0.526998	0.551686	0.00690861	0.0107121	0.522317
GCST90274792	Glial cell line-derived neurotrophic factor levels	KQcYn8	rkKO0Q	finngen_R12_CHRONNAS-CD	exposure	21	-0.2113	0.144011	0.158666	0.81 (0.61-1.07)	-0.13064	0.112249	0.244485	0.88 (0.70-1.09)	0.0602635	0.0827782	0.466606	0.920817	1.06 (0.90-1.25)	-0.122758	0.127524	0.347232	0.88 (0.69-1.14)	-0.0585797	0.253413	0.819536	0.94 (0.57-1.55)	TRUE	4.23215e-16	42.2716	0.0605099	20	0.956412	0.766806	0.0447405	0.0194147	0.0326524
GCST90274793	Hepatocyte growth factor levels	sPQnWA	ueFqTI	finngen_R12_CHRONNAS-CD	exposure	31	-0.0288065	0.207392	0.89049	0.97 (0.65-1.46)	0.183937	0.126746	0.146716	1.20 (0.94-1.54)	0.123827	0.0918126	0.177435	0.920817	1.13 (0.95-1.35)	0.12812	0.177385	0.475721	1.14 (0.80-1.61)	0.148959	0.21381	0.49136	1.16 (0.76-1.76)	TRUE	8.05059e-10	25.3944	0.0577965	30	0.372265	0.387135	0.0171076	0.0206799	0.414848
GCST90274794	Interferon gamma levels	RihOBi	AoUdqq	finngen_R12_CHRONNAS-CD	exposure	19	-0.237465	0.178861	0.201846	0.79 (0.56-1.12)	-0.0376948	0.140915	0.789084	0.96 (0.73-1.27)	0.0291372	0.0962267	0.762044	0.937642	1.03 (0.85-1.24)	-0.0869854	0.204657	0.675852	0.92 (0.61-1.37)	0.00162127	0.227136	0.994383	1.00 (0.64-1.56)	TRUE	1.24905e-07	22.3352	0.0411421	18	0.412341	0.283157	0.0350152	0.0196512	0.0926471
GCST90274795	Interleukin-10 levels	uBdYE9	ZOyEg1	finngen_R12_CHRONNAS-CD	exposure	30	-0.290841	0.249905	0.254324	0.75 (0.46-1.22)	-0.128916	0.125063	0.302631	0.88 (0.69-1.12)	-0.0201681	0.121238	0.867881	0.937642	0.98 (0.77-1.24)	-0.317434	0.166755	0.0669304	0.73 (0.53-1.01)	-0.104921	0.222313	0.640494	0.90 (0.58-1.39)	TRUE	0.000890634	26.783	0.0563432	29	1.34507e-05	6.34591e-06	0.0316369	0.0256118	0.227003
GCST90274796	Interleukin-10 receptor subunit alpha levels	AptmVg	rrTXCP	finngen_R12_CHRONNAS-CD	exposure	19	-0.297694	0.159728	0.0797222	0.74 (0.54-1.02)	-0.217829	0.124119	0.0792589	0.80 (0.63-1.03)	-0.268816	0.0883689	0.00235031	0.213879	0.76 (0.64-0.91)	-0.240738	0.158047	0.145082	0.79 (0.58-1.07)	-0.205871	0.200961	0.319201	0.81 (0.55-1.21)	TRUE	1.42841e-07	21.4384	0.0366855	18	0.983393	0.989619	0.00369131	0.0170081	0.830767
GCST90274797	Interleukin-10 receptor subunit beta levels	UCpG74	8fcJ3Q	finngen_R12_CHRONNAS-CD	exposure	27	-0.0441065	0.101834	0.66864	0.96 (0.78-1.17)	-0.0775305	0.0632189	0.220056	0.93 (0.82-1.05)	-0.0854367	0.0700926	0.222877	0.920817	0.92 (0.80-1.05)	-0.0957513	0.0589186	0.116194	0.91 (0.81-1.02)	-0.0509987	0.182232	0.781802	0.95 (0.66-1.36)	TRUE	1.01946e-27	71.4541	0.128853	26	0.00299088	0.00368297	-0.00941222	0.0166188	0.576198
GCST90274798	Interleukin-12 subunit beta levels	PSBpCs	NyzMmZ	finngen_R12_CHRONNAS-CD	exposure	558	-0.0982258	0.0397092	0.0136726	0.91 (0.84-0.98)	-0.0751917	0.0480398	0.117537	0.93 (0.84-1.02)	-0.0387878	0.0243699	0.111469	0.845304	0.96 (0.92-1.01)	-0.106874	0.0464643	0.0218096	0.90 (0.82-0.98)	-0.231073	0.121418	0.0575395	0.79 (0.63-1.01)	TRUE	2.56342e-176	16.3852	0.663248	557	0.0387184	0.0323497	0.00639483	0.00337778	0.0588497
GCST90274799	Interleukin-13 levels	gz44RP	iQsbfr	finngen_R12_CHRONNAS-CD	exposure	25	0.302797	0.167979	0.0845728	1.35 (0.97-1.88)	-3.28119e-07	0.111789	0.999998	1.00 (0.80-1.24)	0.0759473	0.0743396	0.306957	0.920817	1.08 (0.93-1.25)	0.101527	0.170436	0.55696	1.11 (0.79-1.55)	-0.0323425	0.220362	0.88454	0.97 (0.63-1.49)	TRUE	8.7541e-07	21.7184	0.0492246	24	0.105468	0.0654925	-0.0277556	0.0175558	0.127536
GCST90274800	Interleukin-15 receptor subunit alpha levels	ABMlSa	Xzyii4	finngen_R12_CHRONNAS-CD	exposure	22	0.0785066	0.133935	0.564329	1.08 (0.83-1.41)	0.0101562	0.0740935	0.890973	1.01 (0.87-1.17)	-0.0115878	0.0792331	0.883725	0.937642	0.99 (0.85-1.15)	-0.00235291	0.0709633	0.973863	1.00 (0.87-1.15)	0.093674	0.186705	0.621082	1.10 (0.76-1.58)	TRUE	1.4703e-29	68.0058	0.127898	21	0.00391291	0.00389552	-0.0172504	0.0205954	0.412163
GCST90274801	Interleukin-17A levels	7X7X9v	jFjGls	finngen_R12_CHRONNAS-CD	exposure	19	-0.0437951	0.19679	0.826539	0.96 (0.65-1.41)	0.0206609	0.128557	0.872319	1.02 (0.79-1.31)	-0.0292442	0.093954	0.755602	0.937642	0.97 (0.81-1.17)	0.0380412	0.180828	0.83574	1.04 (0.73-1.48)	0.0563389	0.217376	0.798439	1.06 (0.69-1.62)	TRUE	8.93576e-08	21.7337	0.0372034	18	0.522512	0.59075	0.00173491	0.0206164	0.933919
GCST90274802	Interleukin-17C levels	75dkrt	gFDVPa	finngen_R12_CHRONNAS-CD	exposure	34	0.0944106	0.201306	0.642257	1.10 (0.74-1.63)	0.104969	0.115155	0.362008	1.11 (0.89-1.39)	-0.0199371	0.0788337	0.800345	0.937642	0.98 (0.84-1.14)	0.17889	0.191777	0.357696	1.20 (0.82-1.74)	0.162626	0.215055	0.45489	1.18 (0.77-1.79)	TRUE	2.45462e-13	22.6845	0.06954	33	0.510539	0.541386	-0.0118918	0.0192631	0.541383
GCST90274803	Interleukin-18 levels	oyvGhf	JDQh1M	finngen_R12_CHRONNAS-CD	exposure	31	-0.101837	0.149197	0.500296	0.90 (0.67-1.21)	-0.0226241	0.0999339	0.820898	0.98 (0.80-1.19)	0.0266467	0.0691394	0.699937	0.937642	1.03 (0.90-1.18)	-0.03596	0.101892	0.726614	0.96 (0.79-1.18)	-0.0560556	0.161723	0.7313	0.95 (0.69-1.30)	TRUE	1.00049e-16	36.3427	0.0788961	30	0.371748	0.372677	0.0158477	0.0161632	0.334957
GCST90274804	interleukin-18 receptor 1 levels	68X045	m5AWZW	finngen_R12_CHRONNAS-CD	exposure	548	-0.0366692	0.0413528	0.375608	0.96 (0.89-1.05)	-0.0404058	0.057872	0.485057	0.96 (0.86-1.08)	-0.0111189	0.0238962	0.641718	0.937642	0.99 (0.94-1.04)	-0.0673353	0.0522301	0.197872	0.93 (0.84-1.04)	-0.0309529	0.129881	0.811724	0.97 (0.75-1.25)	TRUE	3.91882e-151	16.2105	0.628984	547	0.079283	0.0809514	0.00271063	0.00350198	0.439248
GCST90274805	Interleukin-1-alpha levels	mk2e6n	9iJYep	finngen_R12_CHRONNAS-CD	exposure	22	0.275924	0.199964	0.18286	1.32 (0.89-1.95)	0.0123643	0.14174	0.930487	1.01 (0.77-1.34)	-0.0372537	0.0954589	0.696345	0.937642	0.96 (0.80-1.16)	0.171951	0.198665	0.396527	1.19 (0.80-1.75)	0.0739306	0.265137	0.783096	1.08 (0.64-1.81)	TRUE	3.76783e-11	27.4373	0.05419	21	0.518911	0.38683	-0.0416604	0.0233735	0.0898768
GCST90274806	Interleukin-2 levels	cXGG5A	XIzH2C	finngen_R12_CHRONNAS-CD	exposure	21	-0.0774228	0.262022	0.770831	0.93 (0.55-1.55)	0.0847611	0.139976	0.544821	1.09 (0.83-1.43)	0.0989324	0.0971997	0.30876	0.920817	1.10 (0.91-1.34)	0.108922	0.21779	0.622445	1.12 (0.73-1.71)	0.0104315	0.255938	0.967893	1.01 (0.61-1.67)	TRUE	1.9764e-07	21.8444	0.0408528	20	0.382661	0.411157	0.0185032	0.025401	0.475224
GCST90274807	Interleukin-20 levels	RWr0Ye	lQcnNg	finngen_R12_CHRONNAS-CD	exposure	23	-0.148844	0.220925	0.507833	0.86 (0.56-1.33)	0.072397	0.148999	0.627045	1.08 (0.80-1.44)	0.0303426	0.0953497	0.750315	0.937642	1.03 (0.86-1.24)	0.100209	0.27963	0.723487	1.11 (0.64-1.91)	0.133994	0.302745	0.662378	1.14 (0.63-2.07)	TRUE	1.54296e-07	21.5262	0.0438795	22	0.290757	0.296827	0.0263931	0.0288625	0.370866
GCST90274808	Interleukin-20 receptor subunit alpha levels	AVyngE	pjqwyb	finngen_R12_CHRONNAS-CD	exposure	21	-0.161119	0.213476	0.45966	0.85 (0.56-1.29)	-0.0874289	0.135307	0.518181	0.92 (0.70-1.19)	-0.0467643	0.0922525	0.612214	0.937642	0.95 (0.80-1.14)	-0.106472	0.192206	0.585757	0.90 (0.62-1.31)	-0.178573	0.25278	0.488067	0.84 (0.51-1.37)	TRUE	4.72571e-08	21.7808	0.0442892	20	0.273629	0.306537	0.015419	0.0254482	0.551753
GCST90274809	Interleukin-22 receptor subunit alpha-1 levels	lhHu06	537SaD	finngen_R12_CHRONNAS-CD	exposure	20	-0.521531	0.241863	0.0448342	0.59 (0.37-0.95)	-0.0807155	0.16159	0.617422	0.92 (0.67-1.27)	-0.0626786	0.114233	0.583217	0.937642	0.94 (0.75-1.17)	-0.100847	0.237339	0.675678	0.90 (0.57-1.44)	-0.112551	0.284658	0.69696	0.89 (0.51-1.56)	TRUE	2.9315e-06	21.3434	0.0390942	19	0.355961	0.168171	0.0619195	0.0283995	0.0427519
GCST90274810	Interleukin-24 levels	B5UHR0	oT4wG8	finngen_R12_CHRONNAS-CD	exposure	17	0.188867	0.322571	0.566913	1.21 (0.64-2.27)	0.197989	0.176948	0.263177	1.22 (0.86-1.72)	0.0639635	0.119544	0.592606	0.937642	1.07 (0.84-1.35)	0.240269	0.300851	0.4362	1.27 (0.71-2.29)	0.292152	0.333523	0.394015	1.34 (0.70-2.58)	TRUE	5.82239e-06	21.494	0.033848	16	0.207155	0.249503	-0.0136487	0.0320102	0.675882
GCST90274811	Interleukin-2 receptor subunit beta levels	so7qMg	u3o5te	finngen_R12_CHRONNAS-CD	exposure	23	0.199877	0.223766	0.381851	1.22 (0.79-1.89)	0.0162869	0.146298	0.911357	1.02 (0.76-1.35)	0.0552908	0.0862479	0.521478	0.920817	1.06 (0.89-1.25)	-0.00683251	0.15057	0.964216	0.99 (0.74-1.33)	-0.0210833	0.230524	0.927956	0.98 (0.62-1.54)	TRUE	1.24041e-06	21.3383	0.0447599	22	0.100253	0.110252	-0.0176053	0.0242261	0.475427
GCST90274812	Interleukin-33 levels	9ATauz	cSBh9T	finngen_R12_CHRONNAS-CD	exposure	22	-0.0436519	0.221434	0.845713	0.96 (0.62-1.48)	0.0057703	0.130091	0.964621	1.01 (0.78-1.30)	-0.0244027	0.0892346	0.784495	0.937642	0.98 (0.82-1.16)	0.033591	0.193836	0.864078	1.03 (0.71-1.51)	-0.027236	0.209473	0.897787	0.97 (0.65-1.47)	TRUE	9.83976e-08	21.1238	0.0426715	21	0.316099	0.372873	0.00214387	0.0223001	0.924369
GCST90274813	Interleukin-4 levels	S48rEN	Cz1J95	finngen_R12_CHRONNAS-CD	exposure	20	-0.104402	0.282039	0.715577	0.90 (0.52-1.57)	-0.0100563	0.140003	0.942738	0.99 (0.75-1.30)	0.00105952	0.0994365	0.991498	0.996827	1.00 (0.82-1.22)	-0.0455333	0.228603	0.844237	0.96 (0.61-1.50)	0.122801	0.254357	0.634761	1.13 (0.69-1.86)	TRUE	4.37141e-06	21.3678	0.0375154	19	0.161977	0.195667	0.0103825	0.0253829	0.687341
GCST90274814	Interleukin-5 levels	L1ukLw	d5p4JF	finngen_R12_CHRONNAS-CD	exposure	23	0.188526	0.200377	0.357477	1.21 (0.82-1.79)	0.0823196	0.125868	0.513102	1.09 (0.85-1.39)	0.0584718	0.0886172	0.509367	0.920817	1.06 (0.89-1.26)	-0.0267543	0.178117	0.881971	0.97 (0.69-1.38)	0.219888	0.209173	0.304566	1.25 (0.83-1.88)	TRUE	6.49363e-07	21.433	0.0436679	22	0.179303	0.19413	-0.0161901	0.021615	0.462153
GCST90274815	Interleukin-6 levels	myrG4M	iJyx0J	finngen_R12_CHRONNAS-CD	exposure	13	-0.099974	0.217567	0.654816	0.90 (0.59-1.39)	0.0769198	0.156404	0.62286	1.08 (0.79-1.47)	-0.0232077	0.112457	0.836502	0.937642	0.98 (0.78-1.22)	0.176994	0.175597	0.33337	1.19 (0.85-1.68)	0.269692	0.286689	0.365404	1.31 (0.75-2.30)	TRUE	3.23895e-09	35.5324	0.0327224	12	0.711158	0.769807	0.0103255	0.0250515	0.688133
GCST90274816	Interleukin-7 levels	oDc8wU	rEm9xR	finngen_R12_CHRONNAS-CD	exposure	22	-0.516954	0.426084	0.239162	0.60 (0.26-1.37)	-0.0183533	0.16675	0.912358	0.98 (0.71-1.36)	0.110441	0.15613	0.479339	0.920817	1.12 (0.82-1.52)	-0.202806	0.252744	0.431299	0.82 (0.50-1.34)	-0.136895	0.259201	0.602939	0.87 (0.52-1.45)	TRUE	0.0046007	21.7219	0.0348718	21	0.011539	0.0046637	0.0570205	0.0362144	0.131052
GCST90274817	Interleukin-8 levels	gelyGI	ToQlP6	finngen_R12_CHRONNAS-CD	exposure	29	0.361119	0.160561	0.0328661	1.43 (1.05-1.97)	0.0457429	0.115878	0.693027	1.05 (0.83-1.31)	0.064498	0.0854393	0.45031	0.920817	1.07 (0.90-1.26)	-0.0613638	0.196185	0.756761	0.94 (0.64-1.38)	-0.0874196	0.230242	0.707043	0.92 (0.58-1.44)	TRUE	7.38344e-10	23.694	0.0496897	28	0.901071	0.740978	-0.0337741	0.0154787	0.0379882
GCST90274818	Latency-associated peptide transforming growth factor beta 1 levels	m0ow4q	ijFhdB	finngen_R12_CHRONNAS-CD	exposure	30	0.181751	0.147288	0.227466	1.20 (0.90-1.60)	0.114524	0.117878	0.331275	1.12 (0.89-1.41)	-0.017625	0.0770052	0.818962	0.937642	0.98 (0.84-1.14)	0.116452	0.121243	0.344749	1.12 (0.89-1.42)	-0.00309345	0.181154	0.986493	1.00 (0.70-1.42)	TRUE	2.60912e-10	28.5087	0.060226	29	0.297422	0.224178	-0.0248297	0.0152694	0.11513
GCST90274819	Leukemia inhibitory factor levels	OIdvEu	L1BLSS	finngen_R12_CHRONNAS-CD	exposure	25	0.0584617	0.227258	0.799275	1.06 (0.68-1.66)	-0.181118	0.134821	0.179144	0.83 (0.64-1.09)	-0.0832726	0.0931043	0.371107	0.920817	0.92 (0.77-1.10)	-0.428076	0.250599	0.100501	0.65 (0.40-1.07)	-0.46273	0.267399	0.096384	0.63 (0.37-1.06)	TRUE	4.43571e-08	21.0647	0.0481164	24	0.28256	0.306873	-0.0138169	0.0199065	0.494577
GCST90274820	Leukemia inhibitory factor receptor levels	ia1XYt	yXQeui	finngen_R12_CHRONNAS-CD	exposure	27	-0.0740564	0.160378	0.648245	0.93 (0.68-1.27)	-0.0568856	0.104093	0.584731	0.94 (0.77-1.16)	-0.158184	0.0846208	0.0615773	0.622615	0.85 (0.72-1.01)	-0.0630761	0.113534	0.583255	0.94 (0.75-1.17)	-0.0272559	0.200576	0.892956	0.97 (0.66-1.44)	TRUE	3.42987e-13	34.9882	0.0816607	26	0.0221098	0.025807	-0.0108916	0.0175552	0.540597
GCST90274821	Monocyte chemoattractant protein-1 levels	Pk3VVz	hFOHeZ	finngen_R12_CHRONNAS-CD	exposure	29	0.114455	0.105938	0.289523	1.12 (0.91-1.38)	0.0305406	0.0927041	0.741822	1.03 (0.86-1.24)	0.0698122	0.06092	0.25181	0.920817	1.07 (0.95-1.21)	0.0280772	0.110955	0.802078	1.03 (0.83-1.28)	-0.000474835	0.151008	0.997513	1.00 (0.74-1.34)	TRUE	4.69036e-18	37.9828	0.0763661	28	0.646147	0.682644	-0.00724025	0.0140562	0.61068
GCST90274822	Monocyte chemoattractant protein 2 levels	y1LCdN	zDh0LC	finngen_R12_CHRONNAS-CD	exposure	529	-0.0520578	0.0459731	0.258001	0.95 (0.87-1.04)	0.0234061	0.0670859	0.727166	1.02 (0.90-1.17)	-0.0103614	0.0256653	0.686424	0.937642	0.99 (0.94-1.04)	0.053931	0.0669529	0.42089	1.06 (0.93-1.20)	0.112382	0.139017	0.419221	1.12 (0.85-1.47)	TRUE	4.20303e-99	14.4262	0.544728	528	0.288876	0.286446	0.00400709	0.0036377	0.271162
GCST90274823	Monocyte chemoattractant protein-3 levels	jEALwu	87fqLr	finngen_R12_CHRONNAS-CD	exposure	26	-0.0530153	0.230315	0.819898	0.95 (0.60-1.49)	0.0426733	0.10513	0.684808	1.04 (0.85-1.28)	0.000399927	0.100573	0.996827	0.996827	1.00 (0.82-1.22)	0.0264759	0.132928	0.843737	1.03 (0.79-1.33)	0.0965849	0.185594	0.607356	1.10 (0.77-1.58)	TRUE	5.09789e-10	29.6613	0.0678596	25	0.00690493	0.00953909	0.00711893	0.0274876	0.797854
GCST90274824	Monocyte chemoattractant protein-4 levels	cuEt3q	w1cCA8	finngen_R12_CHRONNAS-CD	exposure	29	-0.286572	0.129084	0.0350014	0.75 (0.58-0.97)	0.0265872	0.0901111	0.767956	1.03 (0.86-1.23)	0.0526418	0.062237	0.397649	0.920817	1.05 (0.93-1.19)	0.0211132	0.0937855	0.823519	1.02 (0.85-1.23)	0.0277696	0.136232	0.839953	1.03 (0.79-1.34)	TRUE	7.74744e-21	49.4411	0.0986691	28	0.330795	0.0687304	0.0472431	0.0155157	0.00514577
GCST90274825	Macrophage inflammatory protein 1a levels	XV3Zsh	IjPWE7	finngen_R12_CHRONNAS-CD	exposure	20	-0.0722708	0.14093	0.614318	0.93 (0.71-1.23)	-0.0650951	0.0807562	0.420203	0.94 (0.80-1.10)	-0.0798733	0.0870508	0.358855	0.920817	0.92 (0.78-1.09)	-0.0598083	0.0868914	0.499576	0.94 (0.79-1.12)	-0.0874087	0.187212	0.645884	0.92 (0.63-1.32)	TRUE	2.93992e-23	73.0676	0.100272	19	0.0172678	0.0247737	-0.00135374	0.0193958	0.945126
GCST90274826	Matrix metalloproteinase-1 levels	mphx2w	kN263N	finngen_R12_CHRONNAS-CD	exposure	26	0.0183108	0.162403	0.911167	1.02 (0.74-1.40)	0.0572251	0.112297	0.61034	1.06 (0.85-1.32)	-0.0424692	0.0785669	0.588819	0.937642	0.96 (0.82-1.12)	0.0755331	0.125735	0.553427	1.08 (0.84-1.38)	0.100311	0.165604	0.550156	1.11 (0.80-1.53)	TRUE	4.21964e-11	32.3546	0.0591425	25	0.211551	0.244755	-0.0075366	0.0170272	0.662004
GCST90274827	Matrix metalloproteinase-10 levels	v2P4nr	ULwjm0	finngen_R12_CHRONNAS-CD	exposure	23	-0.211017	0.120331	0.0940782	0.81 (0.64-1.03)	-0.0731896	0.107781	0.497101	0.93 (0.75-1.15)	-0.0639424	0.0758163	0.399012	0.920817	0.94 (0.81-1.09)	-0.0708351	0.111774	0.532788	0.93 (0.75-1.16)	-0.0649497	0.179085	0.720309	0.94 (0.66-1.33)	TRUE	2.26395e-28	60.1323	0.0958195	22	0.817321	0.730074	0.025252	0.0160436	0.130443
GCST90274828	Neurturin levels	vZnbyh	YT9OP8	finngen_R12_CHRONNAS-CD	exposure	25	0.295203	0.144631	0.0528803	1.34 (1.01-1.78)	0.213062	0.115864	0.0659305	1.24 (0.99-1.55)	0.151061	0.0770667	0.0499808	0.599902	1.16 (1.00-1.35)	0.214171	0.188799	0.267836	1.24 (0.86-1.79)	0.231877	0.199868	0.257399	1.26 (0.85-1.87)	TRUE	6.65507e-09	21.3747	0.052687	24	0.403254	0.379871	-0.0190697	0.0160501	0.246903
GCST90274829	Neurotrophin-3 levels	jafSN4	3ZqgrQ	finngen_R12_CHRONNAS-CD	exposure	32	0.00856366	0.243994	0.972234	1.01 (0.63-1.63)	-0.0381059	0.123897	0.758415	0.96 (0.76-1.23)	-0.0212119	0.114625	0.853186	0.937642	0.98 (0.78-1.23)	-0.271605	0.242626	0.271552	0.76 (0.47-1.23)	-0.294956	0.292454	0.320996	0.74 (0.42-1.32)	TRUE	0.000751949	22.1943	0.0513378	31	0.000267633	0.00040036	-0.00328434	0.0236484	0.890472
GCST90274830	Osteoprotegerin levels	JFMw1c	pvd4Ms	finngen_R12_CHRONNAS-CD	exposure	27	0.00558421	0.231613	0.980956	1.01 (0.64-1.58)	-0.228283	0.122737	0.0628955	0.80 (0.63-1.01)	-0.143287	0.10907	0.188943	0.920817	0.87 (0.70-1.07)	-0.193285	0.1505	0.210367	0.82 (0.61-1.11)	-0.328199	0.247068	0.195597	0.72 (0.44-1.17)	TRUE	8.31028e-09	35.945	0.0674014	26	0.00355404	0.00390894	-0.0175789	0.0240639	0.47187
GCST90274831	Oncostatin-M levels	CgRYMd	EMBaVe	finngen_R12_CHRONNAS-CD	exposure	23	0.320196	0.245764	0.206729	1.38 (0.85-2.23)	0.292643	0.130712	0.025166	1.34 (1.04-1.73)	0.195057	0.113802	0.086529	0.764198	1.22 (0.97-1.52)	0.257362	0.177793	0.161849	1.29 (0.91-1.83)	0.363705	0.22544	0.12093	1.44 (0.92-2.24)	TRUE	4.52992e-05	27.1106	0.0451316	22	0.0169808	0.0205523	-0.0139315	0.0241465	0.570103
GCST90274832	Programmed cell death 1 ligand 1 levels	bmfTl5	dx0KcD	finngen_R12_CHRONNAS-CD	exposure	26	0.416511	0.299932	0.177682	1.52 (0.84-2.73)	0.13336	0.143539	0.352845	1.14 (0.86-1.51)	0.145557	0.129103	0.259553	0.920817	1.16 (0.90-1.49)	0.0850726	0.268291	0.753807	1.09 (0.64-1.84)	0.157889	0.255341	0.54194	1.17 (0.71-1.93)	TRUE	0.000221034	26.1298	0.0507261	25	0.000607994	0.000486054	-0.0257556	0.0257339	0.326888
GCST90274833	Stem cell factor levels	fQ1S7K	xwd84p	finngen_R12_CHRONNAS-CD	exposure	45	0.0908238	0.097863	0.358551	1.10 (0.90-1.33)	0.0625058	0.0800099	0.434669	1.06 (0.91-1.25)	0.0686472	0.0540445	0.204015	0.920817	1.07 (0.96-1.19)	0.0707308	0.0844574	0.406853	1.07 (0.91-1.27)	0.18195	0.134527	0.183121	1.20 (0.92-1.56)	TRUE	4.2421e-27	36.8947	0.116317	44	0.663505	0.699695	-0.00279376	0.0102781	0.787063
GCST90274834	SIR2-like protein 2 levels	pJlFQi	iZeQB8	finngen_R12_CHRONNAS-CD	exposure	20	-0.0113038	0.190319	0.953293	0.99 (0.68-1.44)	-0.0724209	0.132084	0.583491	0.93 (0.72-1.20)	-0.0491557	0.0943489	0.602367	0.937642	0.95 (0.79-1.15)	-0.0472676	0.208423	0.823011	0.95 (0.63-1.44)	-0.0361206	0.223752	0.873458	0.96 (0.62-1.50)	TRUE	2.56441e-08	26.9024	0.0382947	19	0.595351	0.656459	-0.00450353	0.0196654	0.821445
GCST90274835	Signaling lymphocytic activation molecule levels	W8SBJS	pgFoK6	finngen_R12_CHRONNAS-CD	exposure	36	-0.121895	0.155229	0.437737	0.89 (0.65-1.20)	-0.0934703	0.109682	0.394105	0.91 (0.73-1.13)	-0.11637	0.0691444	0.0923756	0.764198	0.89 (0.78-1.02)	-0.100292	0.130023	0.445685	0.90 (0.70-1.17)	-0.156339	0.165313	0.350778	0.86 (0.62-1.18)	TRUE	1.80391e-13	29.986	0.077737	35	0.220351	0.256922	0.000599101	0.0147344	0.967805
GCST90274836	Sulfotransferase 1A1 levels	8mgsyQ	nqaYc9	finngen_R12_CHRONNAS-CD	exposure	33	-0.141864	0.148262	0.346048	0.87 (0.65-1.16)	0.0406777	0.0938464	0.664688	1.04 (0.87-1.25)	0.0772876	0.0622303	0.214251	0.920817	1.08 (0.96-1.22)	0.0168432	0.124903	0.893575	1.02 (0.80-1.30)	-0.0804577	0.168405	0.636066	0.92 (0.66-1.28)	TRUE	1.04326e-21	31.5316	0.0932255	32	0.753296	0.670817	0.0273861	0.0168164	0.113534
GCST90274837	STAM binding protein levels	ZBJL9h	rgfppD	finngen_R12_CHRONNAS-CD	exposure	20	0.0782465	0.300634	0.797608	1.08 (0.60-1.95)	-0.0184473	0.161326	0.908961	0.98 (0.72-1.35)	-0.0147608	0.105942	0.88919	0.937642	0.99 (0.80-1.21)	-0.113739	0.321335	0.727268	0.89 (0.48-1.68)	0.137735	0.312985	0.664852	1.15 (0.62-2.12)	TRUE	5.28461e-05	22.1352	0.0317851	19	0.204809	0.247054	-0.0098753	0.029322	0.740172
GCST90274838	Transforming growth factor-alpha levels	Go0S3F	3w303C	finngen_R12_CHRONNAS-CD	exposure	26	0.278811	0.332982	0.410676	1.32 (0.69-2.54)	0.114073	0.158961	0.472995	1.12 (0.82-1.53)	0.0340532	0.144153	0.813255	0.937642	1.03 (0.78-1.37)	0.288772	0.328969	0.388405	1.33 (0.70-2.54)	0.229034	0.370591	0.54215	1.26 (0.61-2.60)	TRUE	0.00487239	23.8258	0.0456302	25	4.40432e-05	4.20253e-05	-0.0267421	0.0327443	0.422137
GCST90274839	Tumor necrosis factor levels	eKFT73	88mU6t	finngen_R12_CHRONNAS-CD	exposure	29	-0.0134292	0.146451	0.927615	0.99 (0.74-1.31)	-0.00938106	0.118555	0.936931	0.99 (0.79-1.25)	-0.0887146	0.0786007	0.259035	0.920817	0.92 (0.78-1.07)	-0.0147082	0.145652	0.920285	0.99 (0.74-1.31)	-0.0147082	0.206827	0.943813	0.99 (0.66-1.48)	TRUE	1.39195e-12	22.17	0.0605257	28	0.718124	0.74567	-0.00936384	0.0153695	0.547451
GCST90274840	TNF-beta levels	tE37t2	n8y1u2	finngen_R12_CHRONNAS-CD	exposure	546	-0.0312563	0.0410126	0.446321	0.97 (0.89-1.05)	-0.0317363	0.059856	0.595966	0.97 (0.86-1.09)	-0.00671794	0.0235559	0.775497	0.937642	0.99 (0.95-1.04)	-0.0499438	0.0594681	0.401365	0.95 (0.85-1.07)	-0.139733	0.126434	0.269566	0.87 (0.68-1.11)	TRUE	3.84909e-248	14.9895	0.727482	545	0.0124939	0.0129113	0.00272696	0.00373021	0.465064
GCST90274841	Tumor necrosis factor receptor superfamily member 9 levels	pCUyym	BKoi1U	finngen_R12_CHRONNAS-CD	exposure	34	0.0548724	0.189892	0.774471	1.06 (0.73-1.53)	0.0477172	0.106459	0.653993	1.05 (0.85-1.29)	0.0188983	0.0863854	0.826831	0.937642	1.02 (0.86-1.21)	0.128892	0.203115	0.53008	1.14 (0.76-1.69)	0.202829	0.238124	0.400477	1.22 (0.77-1.95)	TRUE	2.68876e-11	25.3031	0.0783576	33	0.0147799	0.0193525	-0.00441758	0.0206851	0.832242
GCST90274842	Tumor necrosis factor ligand superfamily member 14 levels	j4ju38	SIK4Q4	finngen_R12_CHRONNAS-CD	exposure	37	-6.89825e-05	0.130008	0.99958	1.00 (0.78-1.29)	-0.0422661	0.101382	0.676753	0.96 (0.79-1.17)	-0.0272703	0.0774103	0.724626	0.937642	0.97 (0.84-1.13)	-0.103014	0.10868	0.349517	0.90 (0.73-1.12)	-0.139104	0.168595	0.414762	0.87 (0.63-1.21)	TRUE	8.89021e-18	31.5478	0.103874	36	0.0158266	0.0202977	-0.00398731	0.0151987	0.794593
GCST90274843	TNF-related apoptosis-inducing ligand levels	QREYf3	AVHFzB	finngen_R12_CHRONNAS-CD	exposure	36	-0.0717757	0.106627	0.505405	0.93 (0.76-1.15)	-0.112112	0.0882211	0.203795	0.89 (0.75-1.06)	-0.0942774	0.0664978	0.156263	0.920817	0.91 (0.80-1.04)	0.00487482	0.105924	0.963554	1.00 (0.82-1.24)	-0.125326	0.211738	0.557727	0.88 (0.58-1.34)	TRUE	3.6742e-26	54.6676	0.137719	35	0.0011107	0.00153023	-0.00476496	0.0174972	0.787017
GCST90274844	TNF-related activation-induced cytokine levels	Vj2n4g	cqHGdE	finngen_R12_CHRONNAS-CD	exposure	46	0.270691	0.114397	0.0224385	1.31 (1.05-1.64)	0.164014	0.091755	0.0738526	1.18 (0.98-1.41)	0.140155	0.0574578	0.0147167	0.271073	1.15 (1.03-1.29)	0.140648	0.110756	0.210651	1.15 (0.93-1.43)	0.140648	0.154609	0.367828	1.15 (0.85-1.56)	TRUE	1.80574e-23	35.1782	0.114687	45	0.553221	0.520888	-0.0171114	0.0129672	0.193797
GCST90274845	Thymic stromal lymphopoietin levels	JELvjf	Bb3IWG	finngen_R12_CHRONNAS-CD	exposure	24	-0.142203	0.254728	0.582308	0.87 (0.53-1.43)	0.0236396	0.137674	0.863668	1.02 (0.78-1.34)	0.000930461	0.0918913	0.991921	0.996827	1.00 (0.84-1.20)	0.138574	0.285482	0.631982	1.15 (0.66-2.01)	0.131865	0.313244	0.677689	1.14 (0.62-2.11)	TRUE	1.87037e-07	22.0044	0.0479083	23	0.115911	0.132113	0.0169701	0.02738	0.541757
GCST90274846	Tumor necrosis factor ligand superfamily member 12 levels	6EC1tj	v9Y3Mc	finngen_R12_CHRONNAS-CD	exposure	41	0.0203964	0.1505	0.892895	1.02 (0.76-1.37)	-0.136274	0.100899	0.176825	0.87 (0.72-1.06)	-0.0524383	0.0658684	0.42597	0.920817	0.95 (0.83-1.08)	-0.155886	0.130919	0.240788	0.86 (0.66-1.11)	0.193281	0.195578	0.328969	1.21 (0.83-1.78)	TRUE	2.50682e-16	31.3965	0.0912204	40	0.176118	0.195718	-0.00788201	0.0142813	0.584158
GCST90274847	Urokinase-type plasminogen activator levels	RKjfV1	lE52oE	finngen_R12_CHRONNAS-CD	exposure	42	0.19782	0.17307	0.259832	1.22 (0.87-1.71)	0.10752	0.104985	0.305767	1.11 (0.91-1.37)	0.0526062	0.0827823	0.525117	0.920817	1.05 (0.90-1.24)	0.141642	0.155772	0.368513	1.15 (0.85-1.56)	0.108061	0.210984	0.611275	1.11 (0.74-1.68)	TRUE	2.11163e-11	30.5806	0.090708	41	0.0025165	0.00235362	-0.0163557	0.0171133	0.34495
GCST90274848	Vascular endothelial growth factor A levels	hD95M6	cF3TqW	finngen_R12_CHRONNAS-CD	exposure	32	0.0805621	0.0947989	0.402156	1.08 (0.90-1.31)	0.115062	0.0718298	0.109185	1.12 (0.97-1.29)	0.123619	0.0578988	0.0327533	0.496758	1.13 (1.01-1.27)	0.119599	0.0749305	0.120605	1.13 (0.97-1.31)	0.265589	0.218009	0.232322	1.30 (0.85-2.00)	TRUE	8.45926e-30	54.1953	0.117973	31	0.474897	0.509607	0.0077972	0.0135932	0.570506

## Sheet: Table S3(ii)
Exposure	Exposure (Inflammatory factor)	Outcome	n.SNP	pval_MR.Egger	estimate_MR.Egger	pval_Weighted.median	estimate_Weighted.median	pval_Inverse.variance.weighted.	estimate_Inverse.variance.weighted.	pval_Weighted.mode	estimate_Weighted.mode	pval_Simple.mode	estimate_Simple.mode	correct_causal_direction	Q_df_Inverse.variance.weighted	Q_pval_MR.Egger	Q_pval_Inverse.variance.weighted	egger_intercept	se	pval
GCST90274766	C-C motif chemokine 20 levels	CD	33	0.554728	1.14 (0.74-1.76)	0.123553	0.83 (0.65-1.05)	0.0146418	0.82 (0.69-0.96)	0.947073	1.02 (0.61-1.69)	0.866254	1.05 (0.62-1.76)	TRUE	32	0.690753	0.604329	-0.0308902	0.0189256	0.112758

## Sheet: Table S4(i)
		id.exposure	id.outcome	outcome	exposure	nsnp	b_MR.Egger	se_MR.Egger	pval_MR.Egger	estimate_MR.Egger	b_Weighted.median	se_Weighted.median	pval_Weighted.median	estimate_Weighted.median	b_Inverse.variance.weighted.	se_Inverse.variance.weighted.	pval_Inverse.variance.weighted.	fdr_Inverse.variance.weighted.	estimate_Inverse.variance.weighted.	b_Weighted.mode	se_Weighted.mode	pval_Weighted.mode	estimate_Weighted.mode	b_Simple.mode	se_Simple.mode	pval_Simple.mode	estimate_Simple.mode	correct_causal_direction	steiger_pval	F	R2	Q_df_Inverse.variance.weighted	Q_pval_MR.Egger	Q_pval_Inverse.variance.weighted	egger_intercept	se	pval
GCST90274758	Eukaryotic translation initiation factor 4E-binding protein 1 levels	uewMek	YDG7bK	finngen_R12_K11_IBD_STRICT-IBD	exposure	18	0.0758981	0.129417	0.565748	1.08 (0.84-1.39)	0.0865402	0.069737	0.214624	1.09 (0.95-1.25)	0.0114215	0.0492012	0.81643	0.988983	1.01 (0.92-1.11)	0.0840924	0.0934718	0.380871	1.09 (0.91-1.31)	0.0515896	0.117274	0.665546	1.05 (0.84-1.33)	TRUE	1.3865e-34	28.746	0.0374267	17	0.447363	0.497615	-0.00643748	0.011946	0.597387
GCST90274759	Adenosine Deaminase levels	IyQ8lv	b26Xbo	finngen_R12_K11_IBD_STRICT-IBD	exposure	537	0.0211292	0.0239848	0.378746	1.02 (0.97-1.07)	0.00644284	0.0324277	0.84251	1.01 (0.94-1.07)	0.00586569	0.0140562	0.676458	0.947041	1.01 (0.98-1.03)	0.0159531	0.0312876	0.610341	1.02 (0.96-1.08)	0.0640655	0.0686158	0.350887	1.07 (0.93-1.22)	TRUE	0	15.4818	0.586379	536	0.000371338	0.000384214	-0.00145105	0.00184721	0.432488
GCST90274760	Artemin levels	FmRBQy	3wsa6V	finngen_R12_K11_IBD_STRICT-IBD	exposure	30	-0.0155106	0.103096	0.881489	0.98 (0.80-1.21)	0.0521015	0.0612042	0.394618	1.05 (0.93-1.19)	0.0273806	0.0474379	0.563812	0.884602	1.03 (0.94-1.13)	0.0903606	0.128823	0.488625	1.09 (0.85-1.41)	0.0941007	0.123008	0.450455	1.10 (0.86-1.40)	TRUE	1.11371e-42	21.571	0.0588116	29	0.0388583	0.0471243	0.0048469	0.0103053	0.641761
GCST90274761	Axin-1 levels	A3Aq5A	uhzEGk	finngen_R12_K11_IBD_STRICT-IBD	exposure	13	-0.213718	0.212683	0.336553	0.81 (0.53-1.23)	-0.113814	0.0911935	0.212014	0.89 (0.75-1.07)	-0.0850161	0.0626608	0.174855	0.596443	0.92 (0.81-1.04)	-0.142163	0.130807	0.298467	0.87 (0.67-1.12)	-0.155122	0.149176	0.318907	0.86 (0.64-1.15)	TRUE	4.14158e-18	22.1105	0.0251506	12	0.0685344	0.0808153	0.012741	0.0194476	0.52584
GCST90274762	beta-nerve growth factor levels	YVGEnq	SUcG8v	finngen_R12_K11_IBD_STRICT-IBD	exposure	33	-0.275521	0.126223	0.0367472	0.76 (0.59-0.97)	-0.127679	0.0653189	0.0506191	0.88 (0.77-1.00)	-0.05568	0.0557328	0.317769	0.672488	0.95 (0.85-1.06)	-0.19165	0.105901	0.0797413	0.83 (0.67-1.02)	-0.19165	0.121654	0.125005	0.83 (0.65-1.05)	TRUE	1.22031e-39	22.9758	0.0547589	32	0.0351716	0.0134252	0.0234261	0.0121813	0.0636917
GCST90274763	Caspase 8 levels	GWkloF	V2xKzC	finngen_R12_K11_IBD_STRICT-IBD	exposure	23	-0.162151	0.0840975	0.0674705	0.85 (0.72-1.00)	0.0476213	0.0672742	0.479027	1.05 (0.92-1.20)	-0.000356479	0.0440245	0.993539	0.996261	1.00 (0.92-1.09)	0.0792049	0.108539	0.473252	1.08 (0.87-1.34)	0.113177	0.130492	0.395136	1.12 (0.87-1.45)	TRUE	1.16219e-38	26.6607	0.0452196	22	0.436407	0.226954	0.0201337	0.00888668	0.0341706
GCST90274764	Eotaxin levels	M1bYVF	wTMLpD	finngen_R12_K11_IBD_STRICT-IBD	exposure	27	0.0549205	0.0952611	0.569415	1.06 (0.88-1.27)	0.00748233	0.0607523	0.901979	1.01 (0.89-1.13)	0.112769	0.0499014	0.0238315	0.286967	1.12 (1.02-1.23)	-0.0742118	0.081319	0.369838	0.93 (0.79-1.09)	-0.0132694	0.115245	0.909218	0.99 (0.79-1.24)	TRUE	8.34359e-52	35.1955	0.0670008	26	0.00743242	0.00827303	0.00794873	0.0111094	0.480932
GCST90274765	C-C motif chemokine 19 levels	q5CoVs	SO8KAg	finngen_R12_K11_IBD_STRICT-IBD	exposure	36	0.170501	0.0549499	0.00384394	1.19 (1.06-1.32)	0.164898	0.0442039	0.000191189	1.18 (1.08-1.29)	0.106477	0.0354952	0.00270184	0.122934	1.11 (1.04-1.19)	0.163583	0.0400478	0.000244177	1.18 (1.09-1.27)	-0.000913011	0.107516	0.993273	1.00 (0.81-1.23)	TRUE	1.72632e-71	34.9681	0.0886046	35	0.0380056	0.0244592	-0.0105574	0.00700339	0.140926
GCST90274766	C-C motif chemokine 20 levels	S0L8g2	ou49Sx	finngen_R12_K11_IBD_STRICT-IBD	exposure	33	0.0602813	0.124342	0.631224	1.06 (0.83-1.36)	-0.0943666	0.0563878	0.0942235	0.91 (0.81-1.02)	-0.144221	0.0410702	0.000445482	0.0405388	0.87 (0.80-0.94)	-0.0834482	0.0998701	0.409594	0.92 (0.76-1.12)	-0.0898856	0.108227	0.412392	0.91 (0.74-1.13)	TRUE	1.97124e-41	24.3193	0.0570839	32	0.12809	0.0753093	-0.0188021	0.010596	0.0858115
GCST90274767	C-C motif chemokine 23 levels	qVKR76	L5VJS0	finngen_R12_K11_IBD_STRICT-IBD	exposure	31	0.126392	0.0525383	0.022743	1.13 (1.02-1.26)	0.0905436	0.0402827	0.0245951	1.09 (1.01-1.18)	0.0337447	0.0395739	0.393825	0.73139	1.03 (0.96-1.12)	0.0928704	0.0387021	0.0228261	1.10 (1.02-1.18)	-0.0641042	0.0884711	0.474325	0.94 (0.79-1.12)	TRUE	2.07875e-112	57.0313	0.117369	30	0.0406591	0.00655271	-0.0178309	0.00725164	0.0201448
GCST90274768	C-C motif chemokine 25 levels	SQSSw8	Uq78Qw	finngen_R12_K11_IBD_STRICT-IBD	exposure	525	0.0136337	0.0204807	0.505906	1.01 (0.97-1.06)	0.0245294	0.027214	0.367401	1.02 (0.97-1.08)	0.0144465	0.0125682	0.25037	0.631064	1.01 (0.99-1.04)	0.0203578	0.0245381	0.407119	1.02 (0.97-1.07)	-0.0397308	0.0613238	0.517343	0.96 (0.85-1.08)	TRUE	0	17.2644	0.643203	524	0.00329355	0.00360463	8.9494e-05	0.00177945	0.959908
GCST90274769	C-C motif chemokine 28 levels	wvF45p	c8HIWA	finngen_R12_K11_IBD_STRICT-IBD	exposure	35	0.0586858	0.0894148	0.516161	1.06 (0.89-1.26)	0.00323839	0.0574853	0.955076	1.00 (0.90-1.12)	0.00319692	0.0420603	0.939413	0.996261	1.00 (0.92-1.09)	0.0221341	0.110264	0.8421	1.02 (0.82-1.27)	0.00625158	0.11613	0.957384	1.01 (0.80-1.26)	TRUE	1.82519e-52	23.1095	0.0596457	34	0.541578	0.565994	-0.00563035	0.0080063	0.486838
GCST90274770	C-C motif chemokine 4 levels	ogeDsJ	dn1PTV	finngen_R12_K11_IBD_STRICT-IBD	exposure	28	-0.0102252	0.0543852	0.852325	0.99 (0.89-1.10)	0.00608856	0.0393149	0.876927	1.01 (0.93-1.09)	-0.00502191	0.0305513	0.869435	0.988983	0.99 (0.94-1.06)	0.00558759	0.0405087	0.891315	1.01 (0.93-1.09)	-0.0483597	0.0934673	0.609093	0.95 (0.79-1.14)	TRUE	5.24399e-80	43.106	0.083701	27	0.109791	0.136151	0.00103833	0.00822335	0.900493
GCST90274771	Natural killer cell receptor 2B4 levels	iD5KSe	4OMNPd	finngen_R12_K11_IBD_STRICT-IBD	exposure	33	-0.0203351	0.0825416	0.807027	0.98 (0.83-1.15)	-0.107517	0.0491635	0.0287474	0.90 (0.82-0.99)	-0.0439353	0.042078	0.296421	0.642245	0.96 (0.88-1.04)	-0.123599	0.0565877	0.036389	0.88 (0.79-0.99)	0.0681235	0.111625	0.545982	1.07 (0.86-1.33)	TRUE	5.0121e-67	34.1481	0.080818	32	0.00709799	0.00929679	-0.00306991	0.00919067	0.74061
GCST90274772	CD40L receptor levels	BSl6gW	swPQ4y	finngen_R12_K11_IBD_STRICT-IBD	exposure	23	-0.0655373	0.046108	0.169885	0.94 (0.86-1.03)	-0.0441375	0.0350267	0.20763	0.96 (0.89-1.02)	-0.0658446	0.0294225	0.0252278	0.286967	0.94 (0.88-0.99)	-0.0491537	0.0356862	0.182245	0.95 (0.89-1.02)	-0.188455	0.104545	0.0851659	0.83 (0.67-1.02)	TRUE	6.07767e-108	66.6722	0.10367	22	0.250034	0.300237	-5.81282e-05	0.00626925	0.99269
GCST90274773	T-cell surface glycoprotein CD5 levels	m2qxHh	0SUqjl	finngen_R12_K11_IBD_STRICT-IBD	exposure	28	-0.208247	0.138265	0.144085	0.81 (0.62-1.06)	-0.148197	0.0630222	0.018698	0.86 (0.76-0.98)	-0.0656565	0.0578728	0.256587	0.631064	0.94 (0.84-1.05)	-0.178682	0.0712785	0.0185042	0.84 (0.73-0.96)	-0.204216	0.104344	0.0607434	0.82 (0.66-1.00)	TRUE	4.51503e-47	31.5561	0.0649378	27	0.000287373	0.000187359	0.0157987	0.0139284	0.267029
GCST90274774	T-cell surface glycoprotein CD6 isoform levels	gFOxmd	pMwAa6	finngen_R12_K11_IBD_STRICT-IBD	exposure	562	-0.0482356	0.0250025	0.0542071	0.95 (0.91-1.00)	-0.0919678	0.0237472	0.000107602	0.91 (0.87-0.96)	-0.0305604	0.0142246	0.0316804	0.320324	0.97 (0.94-1.00)	-0.0856344	0.0310681	0.00603523	0.92 (0.86-0.98)	0.0810601	0.0745968	0.277661	1.08 (0.94-1.26)	TRUE	0	16.2962	0.643672	561	5.12994e-09	5.24057e-09	0.00170506	0.00198329	0.390316
GCST90274775	CUB domain-containing protein 1 levels	P3sCo3	mk0K5z	finngen_R12_K11_IBD_STRICT-IBD	exposure	35	0.0678511	0.0671015	0.319292	1.07 (0.94-1.22)	0.0790817	0.0457114	0.0836266	1.08 (0.99-1.18)	0.0609457	0.0384908	0.113334	0.553285	1.06 (0.99-1.15)	0.096128	0.0440861	0.0362391	1.10 (1.01-1.20)	0.126952	0.0895007	0.165161	1.14 (0.95-1.35)	TRUE	7.59615e-85	40.2339	0.100599	34	0.00181455	0.00255127	-0.00101981	0.00805781	0.900055
GCST90274776	Macrophage colony-stimulating factor 1 levels	9wbq3o	e3WrWs	finngen_R12_K11_IBD_STRICT-IBD	exposure	27	0.0950921	0.136796	0.493381	1.10 (0.84-1.44)	-0.0777253	0.0634323	0.220452	0.93 (0.82-1.05)	0.0111253	0.0618385	0.857224	0.988983	1.01 (0.90-1.14)	-0.0882909	0.0752238	0.251152	0.92 (0.79-1.06)	-0.0349361	0.139863	0.804714	0.97 (0.73-1.27)	TRUE	9.89808e-38	28.3166	0.0545617	26	0.00015211	0.000171267	-0.00957152	0.0138726	0.496577
GCST90274777	Cystatin D levels	3gOLBR	UejdKw	finngen_R12_K11_IBD_STRICT-IBD	exposure	546	0.013741	0.0248811	0.580994	1.01 (0.97-1.06)	-0.000570837	0.0326196	0.986038	1.00 (0.94-1.07)	-0.00600063	0.013848	0.664783	0.945238	0.99 (0.97-1.02)	0.000442476	0.0341333	0.989662	1.00 (0.94-1.07)	0.124012	0.0736196	0.0926574	1.13 (0.98-1.31)	TRUE	0	15.1538	0.590104	545	3.68882e-05	3.67758e-05	-0.00182178	0.0019075	0.339971
GCST90274778	Fractalkine levels	raoHSE	65egVQ	finngen_R12_K11_IBD_STRICT-IBD	exposure	31	-0.0458104	0.172636	0.792611	0.96 (0.68-1.34)	-0.0623645	0.0656711	0.34229	0.94 (0.83-1.07)	-0.0496065	0.0646714	0.443049	0.804454	0.95 (0.84-1.08)	-0.0525954	0.11044	0.637358	0.95 (0.76-1.18)	-0.062919	0.130234	0.632515	0.94 (0.73-1.21)	TRUE	1.62238e-35	24.7216	0.0548936	30	4.21755e-05	6.70237e-05	-0.000364681	0.0153337	0.981189
GCST90274779	C-X-C motif chemokine 1 levels	jjAtUb	eBdfDQ	finngen_R12_K11_IBD_STRICT-IBD	exposure	24	0.0545727	0.0613578	0.383402	1.06 (0.94-1.19)	0.0285379	0.0484441	0.555801	1.03 (0.94-1.13)	0.0363331	0.0373021	0.330045	0.682593	1.04 (0.96-1.12)	0.0403671	0.0503153	0.430601	1.04 (0.94-1.15)	0.0752094	0.104734	0.479926	1.08 (0.88-1.32)	TRUE	4.07641e-69	42.4903	0.0706639	23	0.356366	0.404555	-0.00285614	0.00744058	0.704767
GCST90274780	C-X-C motif chemokine 10 levels	lDbI3j	hLEQoj	finngen_R12_K11_IBD_STRICT-IBD	exposure	33	0.166633	0.0871628	0.0651904	1.18 (1.00-1.40)	-0.0235581	0.058367	0.686492	0.98 (0.87-1.10)	-0.0724501	0.0532803	0.173896	0.596443	0.93 (0.84-1.03)	-0.0254808	0.0886401	0.775611	0.97 (0.82-1.16)	-0.0357943	0.103554	0.731861	0.96 (0.79-1.18)	TRUE	5.10514e-52	30.724	0.0715061	32	0.0139337	0.000206303	-0.0274007	0.00843101	0.00277821
GCST90274781	C-X-C motif chemokine 11 levels	udtCcl	AahRzl	finngen_R12_K11_IBD_STRICT-IBD	exposure	37	-0.0714111	0.109716	0.519378	0.93 (0.75-1.15)	-0.0450709	0.060039	0.452837	0.96 (0.85-1.08)	-0.0473585	0.0441624	0.283553	0.642245	0.95 (0.87-1.04)	-0.0727739	0.0682482	0.293381	0.93 (0.81-1.06)	-0.0621363	0.11493	0.592081	0.94 (0.75-1.18)	TRUE	6.71112e-68	30.3533	0.0809527	36	0.0301375	0.0379638	0.00275489	0.0114735	0.811647
GCST90274782	C-X-C motif chemokine 5 levels	FxCb9l	eSzTiR	finngen_R12_K11_IBD_STRICT-IBD	exposure	21	0.105545	0.0468259	0.0361985	1.11 (1.01-1.22)	0.0861636	0.0395942	0.0295427	1.09 (1.01-1.18)	0.0762544	0.030019	0.0110787	0.252041	1.08 (1.02-1.14)	0.0973724	0.0385702	0.0201473	1.10 (1.02-1.19)	0.0836977	0.0971846	0.399322	1.09 (0.90-1.32)	TRUE	4.53851e-111	72.3133	0.102866	20	0.557746	0.578258	-0.00498971	0.00612206	0.42515
GCST90274783	C-X-C motif chemokine 6 levels	T5GnrR	AlBUrQ	finngen_R12_K11_IBD_STRICT-IBD	exposure	508	0.0237399	0.0258337	0.358559	1.02 (0.97-1.08)	0.00228877	0.0340518	0.946411	1.00 (0.94-1.07)	0.0247978	0.0140126	0.0767811	0.537468	1.03 (1.00-1.05)	-0.0121514	0.0342395	0.722816	0.99 (0.92-1.06)	-0.0376566	0.0809402	0.64196	0.96 (0.82-1.13)	TRUE	0	14.3019	0.522715	507	0.017103	0.0184464	9.66256e-05	0.00198149	0.961127
GCST90274784	C-X-C motif chemokine 9 levels	7xXE1Z	1qWApr	finngen_R12_K11_IBD_STRICT-IBD	exposure	35	-0.140075	0.147912	0.350511	0.87 (0.65-1.16)	-0.0158561	0.0623755	0.799337	0.98 (0.87-1.11)	-0.045785	0.0681356	0.501604	0.829425	0.96 (0.84-1.09)	-0.0396134	0.0824265	0.633886	0.96 (0.82-1.13)	-0.0167556	0.101137	0.869397	0.98 (0.81-1.20)	TRUE	2.53826e-38	26.6614	0.067597	34	7.55668e-10	7.62992e-10	0.00942438	0.0130964	0.476827
GCST90274785	Delta and Notch-like epidermal growth factor-related receptor levels	K9dF24	aqbP9I	finngen_R12_K11_IBD_STRICT-IBD	exposure	28	0.0362647	0.12032	0.765505	1.04 (0.82-1.31)	-0.0312388	0.0562571	0.578699	0.97 (0.87-1.08)	-0.0639904	0.0552525	0.246805	0.631064	0.94 (0.84-1.05)	-0.045975	0.0651139	0.486193	0.96 (0.84-1.09)	-0.0549462	0.10868	0.617257	0.95 (0.76-1.17)	TRUE	3.33618e-54	36.3764	0.071126	27	0.000271022	0.00023252	-0.0106738	0.0113727	0.356604
GCST90274786	Protein S100-A12 levels	mHiUw6	4MBxRn	finngen_R12_K11_IBD_STRICT-IBD	exposure	25	0.00899738	0.0819666	0.913545	1.01 (0.86-1.18)	-0.103769	0.0581949	0.0745641	0.90 (0.80-1.01)	-0.0697055	0.0405217	0.0853959	0.550149	0.93 (0.86-1.01)	-0.130477	0.0763021	0.100164	0.88 (0.76-1.02)	-0.156755	0.107435	0.157512	0.85 (0.69-1.06)	TRUE	3.74627e-47	28.7816	0.051477	24	0.659725	0.643225	-0.00943286	0.00853956	0.280752
GCST90274787	Fibroblast growth factor 19 levels	a2BNXp	lVUmKu	finngen_R12_K11_IBD_STRICT-IBD	exposure	32	0.239358	0.115702	0.0472822	1.27 (1.01-1.59)	0.0781502	0.0571848	0.171743	1.08 (0.97-1.21)	0.109688	0.0465765	0.018522	0.280918	1.12 (1.02-1.22)	0.0952855	0.0706326	0.187099	1.10 (0.96-1.26)	0.051137	0.0993752	0.610493	1.05 (0.87-1.28)	TRUE	8.6059e-50	29.1228	0.0650584	31	0.0318011	0.0252854	-0.0154899	0.0126712	0.231056
GCST90274788	Fibroblast growth factor 21 levels	VN4fxp	lZXiGs	finngen_R12_K11_IBD_STRICT-IBD	exposure	25	-0.233238	0.12276	0.0700492	0.79 (0.62-1.01)	-0.116748	0.0672343	0.0824881	0.89 (0.78-1.02)	-0.0743329	0.0559895	0.184303	0.596443	0.93 (0.83-1.04)	-0.109603	0.0836646	0.202587	0.90 (0.76-1.06)	-0.0610535	0.150814	0.689191	0.94 (0.70-1.26)	TRUE	1.53662e-45	34.12	0.0593854	24	0.00518791	0.00248507	0.017322	0.0119769	0.161587
GCST90274789	Fibroblast growth factor 23 levels	NXPeUj	tIZ9G8	finngen_R12_K11_IBD_STRICT-IBD	exposure	27	0.228072	0.120314	0.0696258	1.26 (0.99-1.59)	0.112882	0.0649482	0.0822062	1.12 (0.99-1.27)	0.0896929	0.0440423	0.0416986	0.349364	1.09 (1.00-1.19)	0.127959	0.101125	0.216968	1.14 (0.93-1.39)	0.151898	0.115685	0.200642	1.16 (0.93-1.46)	TRUE	4.60722e-39	24.8989	0.0498705	26	0.148842	0.12541	-0.0131499	0.0103957	0.217558
GCST90274790	Fibroblast growth factor 5 levels	YiANIw	gtUPah	finngen_R12_K11_IBD_STRICT-IBD	exposure	531	6.87075e-05	0.0205461	0.997333	1.00 (0.96-1.04)	-0.0173198	0.0264454	0.512515	0.98 (0.93-1.04)	-0.000700669	0.0120963	0.953809	0.996261	1.00 (0.98-1.02)	-0.00990692	0.0231478	0.668836	0.99 (0.95-1.04)	0.057891	0.0622345	0.352687	1.06 (0.94-1.20)	TRUE	0	15.5381	0.720186	530	0.00757918	0.0082282	-8.16093e-05	0.00176074	0.963049
GCST90274791	Fms-related tyrosine kinase 3 ligand levels	keg8IL	T7BMrk	finngen_R12_K11_IBD_STRICT-IBD	exposure	46	0.0316398	0.0707178	0.656775	1.03 (0.90-1.19)	0.00289651	0.0500937	0.953891	1.00 (0.91-1.11)	0.0201453	0.0401605	0.615935	0.904034	1.02 (0.94-1.10)	-0.00754823	0.0508655	0.882693	0.99 (0.90-1.10)	-0.0866898	0.0912146	0.346989	0.92 (0.77-1.10)	TRUE	5.71908e-98	35.9436	0.116965	45	0.000192252	0.000269418	-0.00145773	0.00734351	0.843563
GCST90274792	Glial cell line-derived neurotrophic factor levels	gH2MHG	vif5pK	finngen_R12_K11_IBD_STRICT-IBD	exposure	21	-0.116323	0.0930997	0.226674	0.89 (0.74-1.07)	0.0222373	0.0583598	0.703175	1.02 (0.91-1.15)	0.106271	0.0628152	0.090684	0.550149	1.11 (0.98-1.26)	0.0189827	0.054948	0.733351	1.02 (0.92-1.14)	0.104119	0.106759	0.341076	1.11 (0.90-1.37)	TRUE	4.95229e-46	42.2716	0.0605099	20	0.0253792	0.000494059	0.036648	0.0125409	0.00873968
GCST90274793	Hepatocyte growth factor levels	lXqyc4	Dcw5B5	finngen_R12_K11_IBD_STRICT-IBD	exposure	31	-0.0323603	0.103518	0.756816	0.97 (0.79-1.19)	-0.0283735	0.0649677	0.662306	0.97 (0.86-1.10)	-0.00021217	0.0452716	0.996261	0.996261	1.00 (0.91-1.09)	-0.0451474	0.0879495	0.611478	0.96 (0.80-1.14)	-0.0623449	0.114353	0.58965	0.94 (0.75-1.18)	TRUE	2.12653e-50	25.3944	0.0577965	30	0.335838	0.3781	0.00360191	0.0103173	0.729527
GCST90274794	Interferon gamma levels	ciRBvv	rS7eap	finngen_R12_K11_IBD_STRICT-IBD	exposure	19	-0.0807329	0.140626	0.57342	0.92 (0.70-1.22)	0.0197446	0.0773989	0.798645	1.02 (0.88-1.19)	0.0401828	0.0769989	0.601766	0.897717	1.04 (0.90-1.21)	-0.0594184	0.137814	0.67148	0.94 (0.72-1.23)	0.0625196	0.155882	0.69309	1.06 (0.78-1.44)	TRUE	9.93763e-25	22.3352	0.0411421	18	0.000301299	0.000202574	0.015811	0.0153968	0.318859
GCST90274795	Interleukin-10 levels	O6ppWq	HmYPAd	finngen_R12_K11_IBD_STRICT-IBD	exposure	29	-0.0951609	0.136709	0.492326	0.91 (0.70-1.19)	-0.104117	0.0689296	0.130919	0.90 (0.79-1.03)	-0.0726848	0.0661261	0.271687	0.633937	0.93 (0.82-1.06)	-0.0966753	0.134613	0.478601	0.91 (0.70-1.18)	0.037666	0.135115	0.782469	1.04 (0.80-1.35)	TRUE	3.00387e-30	26.2065	0.0533091	28	8.52233e-08	1.48474e-07	0.00265102	0.0140358	0.851603
GCST90274796	Interleukin-10 receptor subunit alpha levels	Puqvt2	EjQsfJ	finngen_R12_K11_IBD_STRICT-IBD	exposure	19	-0.122661	0.123901	0.336058	0.88 (0.69-1.13)	-0.153713	0.0677204	0.0232183	0.86 (0.75-0.98)	-0.171338	0.0671709	0.0107484	0.252041	0.84 (0.74-0.96)	-0.0814591	0.0781783	0.311221	0.92 (0.79-1.07)	-0.0175926	0.110686	0.875485	0.98 (0.79-1.22)	TRUE	2.63121e-19	21.4384	0.0366855	18	0.000599119	0.000828404	-0.00623178	0.0132032	0.642935
GCST90274797	Interleukin-10 receptor subunit beta levels	tQXw2U	AoGLI5	finngen_R12_K11_IBD_STRICT-IBD	exposure	27	-0.0314322	0.0474803	0.514025	0.97 (0.88-1.06)	-0.0273476	0.0306677	0.372532	0.97 (0.92-1.03)	-0.0435315	0.0325483	0.181078	0.596443	0.96 (0.90-1.02)	-0.0287847	0.0319057	0.375242	0.97 (0.91-1.03)	0.160913	0.118052	0.184552	1.17 (0.93-1.48)	TRUE	2.1156e-130	71.4541	0.128853	26	0.0120028	0.0157834	-0.00275485	0.00774853	0.725174
GCST90274798	Interleukin-12 subunit beta levels	pVo48e	IzLOU8	finngen_R12_K11_IBD_STRICT-IBD	exposure	556	-0.0494169	0.0224863	0.0283874	0.95 (0.91-0.99)	-0.0362387	0.0286999	0.206705	0.96 (0.91-1.02)	-0.0200993	0.0137792	0.144657	0.596443	0.98 (0.95-1.01)	-0.0830153	0.025034	0.000972474	0.92 (0.88-0.97)	0.0511068	0.0738293	0.489083	1.05 (0.91-1.22)	TRUE	0	16.3978	0.661597	555	1.12414e-11	7.21657e-12	0.00315619	0.00191478	0.0998523
GCST90274799	Interleukin-13 levels	M62Tk1	esh4DV	finngen_R12_K11_IBD_STRICT-IBD	exposure	25	0.112383	0.0702252	0.123176	1.12 (0.98-1.28)	0.0615669	0.053167	0.246868	1.06 (0.96-1.18)	0.0386571	0.0365458	0.29016	0.642245	1.04 (0.97-1.12)	0.0863587	0.0754675	0.263777	1.09 (0.94-1.26)	0.0775058	0.0959331	0.427075	1.08 (0.90-1.30)	TRUE	6.3878e-40	21.7184	0.0492246	24	0.496489	0.466917	-0.00903904	0.00735213	0.231335
GCST90274800	Interleukin-15 receptor subunit alpha levels	u1S1Rz	1rHrQk	finngen_R12_K11_IBD_STRICT-IBD	exposure	22	0.0614688	0.0531197	0.260836	1.06 (0.96-1.18)	0.052338	0.035841	0.144212	1.05 (0.98-1.13)	0.0559234	0.0275317	0.0422308	0.349364	1.06 (1.00-1.12)	0.0467157	0.0335981	0.178961	1.05 (0.98-1.12)	0.0260501	0.084617	0.761222	1.03 (0.87-1.21)	TRUE	1.04436e-125	68.0058	0.127898	21	0.152321	0.190009	-0.00106113	0.0081642	0.897886
GCST90274801	Interleukin-17A levels	l9hPIX	FcSKMF	finngen_R12_K11_IBD_STRICT-IBD	exposure	19	0.091973	0.110894	0.418387	1.10 (0.88-1.36)	0.00647012	0.0692837	0.925597	1.01 (0.88-1.15)	-0.00834743	0.0462588	0.856799	0.988983	0.99 (0.91-1.09)	-0.0514471	0.087451	0.563643	0.95 (0.80-1.13)	-0.0991148	0.102908	0.34824	0.91 (0.74-1.11)	TRUE	1.84174e-28	21.7337	0.0372034	18	0.175276	0.167264	-0.0119662	0.0116239	0.317698
GCST90274802	Interleukin-17C levels	ZWo1rW	CWC9ea	finngen_R12_K11_IBD_STRICT-IBD	exposure	34	-0.0246882	0.117835	0.835374	0.98 (0.77-1.23)	0.0311227	0.0587066	0.596015	1.03 (0.92-1.16)	0.000348897	0.0388653	0.992837	0.996261	1.00 (0.93-1.08)	0.148618	0.112843	0.196899	1.16 (0.93-1.45)	0.137989	0.120218	0.259292	1.15 (0.91-1.45)	TRUE	7.97708e-53	22.6845	0.06954	33	0.0641288	0.0792455	0.00260083	0.0112667	0.818908
GCST90274803	Interleukin-18 levels	wwpTT1	Jzqp3m	finngen_R12_K11_IBD_STRICT-IBD	exposure	31	-0.182641	0.0846073	0.039286	0.83 (0.71-0.98)	-0.101647	0.053646	0.0581215	0.90 (0.81-1.00)	-0.00839777	0.0433626	0.846439	0.988983	0.99 (0.91-1.08)	-0.10568	0.0478542	0.0350022	0.90 (0.82-0.99)	-0.0094006	0.101702	0.926969	0.99 (0.81-1.21)	TRUE	5.70517e-68	36.3427	0.0788961	30	0.0716256	0.0175065	0.0214894	0.00916565	0.026107
GCST90274804	interleukin-18 receptor 1 levels	CwAcAs	CNn9oR	finngen_R12_K11_IBD_STRICT-IBD	exposure	547	-0.0323183	0.0231248	0.162813	0.97 (0.93-1.01)	-0.0139875	0.0267553	0.601117	0.99 (0.94-1.04)	-0.0167157	0.0139211	0.229851	0.631064	0.98 (0.96-1.01)	-0.052781	0.024113	0.029027	0.95 (0.90-0.99)	-0.116416	0.0684624	0.0896188	0.89 (0.78-1.02)	TRUE	0	16.2215	0.628099	546	2.57552e-09	2.64402e-09	0.00165362	0.00195669	0.398421
GCST90274805	Interleukin-1-alpha levels	kKdMwL	a4v8cr	finngen_R12_K11_IBD_STRICT-IBD	exposure	22	-0.0880477	0.127098	0.49643	0.92 (0.71-1.17)	-0.0987431	0.0729702	0.175993	0.91 (0.79-1.05)	-0.0368509	0.0595919	0.53632	0.85623	0.96 (0.86-1.08)	-0.122436	0.0872758	0.175269	0.88 (0.75-1.05)	-0.0425231	0.139939	0.764218	0.96 (0.73-1.26)	TRUE	3.9794e-41	27.4373	0.05419	21	0.0307546	0.0388574	0.00681417	0.0148593	0.65148
GCST90274806	Interleukin-2 levels	c5sPj5	IRtkDT	finngen_R12_K11_IBD_STRICT-IBD	exposure	21	-0.11938	0.124986	0.351499	0.89 (0.69-1.13)	-0.029611	0.0653693	0.650563	0.97 (0.85-1.10)	-0.0423917	0.0479066	0.37622	0.715802	0.96 (0.87-1.05)	-0.0136104	0.101493	0.894662	0.99 (0.81-1.20)	-0.0112604	0.113357	0.921861	0.99 (0.79-1.23)	TRUE	2.54834e-37	21.8444	0.0408528	20	0.91812	0.928815	0.00809081	0.0121318	0.512847
GCST90274807	Interleukin-20 levels	enij87	owzi8u	finngen_R12_K11_IBD_STRICT-IBD	exposure	23	-0.108599	0.101822	0.298284	0.90 (0.73-1.10)	-0.0973972	0.0652338	0.135425	0.91 (0.80-1.03)	-0.0753613	0.0470184	0.108978	0.553285	0.93 (0.85-1.02)	-0.134236	0.103834	0.209495	0.87 (0.71-1.07)	-0.0914197	0.119136	0.451027	0.91 (0.72-1.15)	TRUE	3.54892e-37	21.5262	0.0438795	22	0.733971	0.776805	0.00489033	0.0132886	0.716549
GCST90274808	Interleukin-20 receptor subunit alpha levels	VTlek7	IX700U	finngen_R12_K11_IBD_STRICT-IBD	exposure	21	-0.104186	0.104672	0.332068	0.90 (0.73-1.11)	-0.0223643	0.0657817	0.733873	0.98 (0.86-1.11)	0.0165857	0.0454492	0.715165	0.962171	1.02 (0.93-1.11)	-0.055294	0.0917591	0.553547	0.95 (0.79-1.13)	-0.055294	0.116203	0.639344	0.95 (0.75-1.19)	TRUE	2.30909e-34	21.7808	0.0442892	20	0.283642	0.243014	0.0162891	0.0124808	0.207435
GCST90274809	Interleukin-22 receptor subunit alpha-1 levels	4FlAJX	t7qUUv	finngen_R12_K11_IBD_STRICT-IBD	exposure	20	0.0327991	0.116667	0.781813	1.03 (0.82-1.30)	-0.0516482	0.0806279	0.521799	0.95 (0.81-1.11)	-0.0163238	0.0563851	0.772194	0.988983	0.98 (0.88-1.10)	-0.0583938	0.11188	0.607749	0.94 (0.76-1.17)	-0.100481	0.12888	0.445204	0.90 (0.70-1.16)	TRUE	5.1595e-32	21.3434	0.0390942	19	0.414494	0.464621	-0.00661107	0.0136714	0.634522
GCST90274810	Interleukin-24 levels	BdIkG0	EnBX53	finngen_R12_K11_IBD_STRICT-IBD	exposure	17	0.074329	0.168889	0.666136	1.08 (0.77-1.50)	0.162405	0.0876937	0.064032	1.18 (0.99-1.40)	0.0399466	0.0590491	0.498724	0.829425	1.04 (0.93-1.17)	0.204014	0.127447	0.128984	1.23 (0.96-1.57)	0.207157	0.14621	0.175706	1.23 (0.92-1.64)	TRUE	1.64247e-25	21.494	0.033848	16	0.122571	0.158727	-0.00375166	0.0167391	0.825684
GCST90274811	Interleukin-2 receptor subunit beta levels	01PgJC	5jfTTy	finngen_R12_K11_IBD_STRICT-IBD	exposure	23	0.191964	0.133973	0.166621	1.21 (0.93-1.58)	0.0751169	0.0657888	0.253542	1.08 (0.95-1.23)	-0.0185887	0.0640495	0.771645	0.988983	0.98 (0.87-1.11)	0.0857619	0.0796455	0.293238	1.09 (0.93-1.27)	0.0910933	0.151803	0.554588	1.10 (0.81-1.47)	TRUE	9.17689e-28	21.3383	0.0447599	22	0.00288396	0.000638676	-0.0256186	0.0145027	0.0918507
GCST90274812	Interleukin-33 levels	bj7gQV	dIGcQ7	finngen_R12_K11_IBD_STRICT-IBD	exposure	22	-0.00456416	0.147132	0.97556	1.00 (0.75-1.33)	-0.0639725	0.0625446	0.306388	0.94 (0.83-1.06)	-0.0551624	0.0616014	0.370534	0.715802	0.95 (0.84-1.07)	-0.0386498	0.084154	0.650756	0.96 (0.82-1.13)	-0.00898619	0.0982551	0.927996	0.99 (0.82-1.20)	TRUE	1.44872e-27	21.1238	0.0426715	21	0.00374545	0.00517905	-0.00564101	0.014829	0.707655
GCST90274813	Interleukin-4 levels	U6sC1E	OTfO9n	finngen_R12_K11_IBD_STRICT-IBD	exposure	20	-0.0120948	0.133099	0.928599	0.99 (0.76-1.28)	0.0809336	0.0703059	0.249665	1.08 (0.94-1.24)	0.0432529	0.0490179	0.377566	0.715802	1.04 (0.95-1.15)	0.118301	0.123758	0.351128	1.13 (0.88-1.43)	0.118301	0.14353	0.42004	1.13 (0.85-1.49)	TRUE	2.30606e-29	21.3678	0.0375154	19	0.242375	0.283273	0.00544417	0.0119702	0.654682
GCST90274814	Interleukin-5 levels	qmS2yR	ovdNJJ	finngen_R12_K11_IBD_STRICT-IBD	exposure	23	0.0373733	0.0875266	0.67373	1.04 (0.87-1.23)	0.0330352	0.0636058	0.6035	1.03 (0.91-1.17)	-0.00386624	0.0436136	0.929362	0.996261	1.00 (0.91-1.09)	0.0371482	0.0972992	0.706278	1.04 (0.86-1.26)	-0.0714407	0.12264	0.566139	0.93 (0.73-1.18)	TRUE	3.26466e-36	21.433	0.0436679	22	0.487559	0.531167	-0.00512992	0.00943977	0.592552
GCST90274815	Interleukin-6 levels	PqlMoH	tmZZl5	finngen_R12_K11_IBD_STRICT-IBD	exposure	13	-0.0680185	0.122887	0.590991	0.93 (0.73-1.19)	-0.0676267	0.0760307	0.373753	0.93 (0.81-1.08)	-0.00656813	0.0552747	0.905412	0.996261	0.99 (0.89-1.11)	-0.0787241	0.0811596	0.351196	0.92 (0.79-1.08)	-0.0273352	0.125613	0.831386	0.97 (0.76-1.24)	TRUE	4.63574e-30	35.5324	0.0327224	12	0.202272	0.239333	0.00829205	0.0141847	0.570627
GCST90274816	Interleukin-7 levels	XxQ0Zo	2HLr9l	finngen_R12_K11_IBD_STRICT-IBD	exposure	21	0.146601	0.156373	0.360261	1.16 (0.85-1.57)	-0.106919	0.0774701	0.167546	0.90 (0.77-1.05)	-0.11025	0.0563736	0.0505006	0.382963	0.90 (0.80-1.00)	-0.118647	0.128615	0.367265	0.89 (0.69-1.14)	-0.0631218	0.141668	0.6607	0.94 (0.71-1.24)	TRUE	5.11974e-27	21.6156	0.032843	20	0.664082	0.521899	-0.0239518	0.0136015	0.0943297
GCST90274817	Interleukin-8 levels	Cf8FIC	CqEqbL	finngen_R12_K11_IBD_STRICT-IBD	exposure	29	0.131179	0.0791167	0.108884	1.14 (0.98-1.33)	0.103331	0.0629949	0.100943	1.11 (0.98-1.25)	0.0634529	0.0420646	0.131435	0.569553	1.07 (0.98-1.16)	0.151387	0.101923	0.148633	1.16 (0.95-1.42)	0.166152	0.139383	0.243248	1.18 (0.90-1.55)	TRUE	3.65316e-42	23.694	0.0496897	28	0.452013	0.451132	-0.00773088	0.00763666	0.320363
GCST90274818	Latency-associated peptide transforming growth factor beta 1 levels	hcS2sZ	uUMSUq	finngen_R12_K11_IBD_STRICT-IBD	exposure	30	0.107707	0.068127	0.125115	1.11 (0.97-1.27)	0.0316984	0.0533476	0.552387	1.03 (0.93-1.15)	0.0474827	0.0378359	0.209492	0.61496	1.05 (0.97-1.13)	0.11669	0.0720065	0.11594	1.12 (0.98-1.29)	-0.0363296	0.0975396	0.712259	0.96 (0.80-1.17)	TRUE	1.2639e-62	28.5087	0.060226	29	0.993673	0.991634	-0.00752175	0.00707589	0.296859
GCST90274819	Leukemia inhibitory factor levels	CPildY	sg9yaa	finngen_R12_K11_IBD_STRICT-IBD	exposure	24	-0.152357	0.113357	0.192633	0.86 (0.69-1.07)	-0.0172479	0.0689245	0.802399	0.98 (0.86-1.13)	0.00834012	0.0471768	0.859678	0.988983	1.01 (0.92-1.11)	-0.0158709	0.121683	0.897361	0.98 (0.78-1.25)	-0.0549742	0.13475	0.687068	0.95 (0.73-1.23)	TRUE	5.47766e-35	21.0913	0.045857	23	0.261102	0.189141	0.0158713	0.00999507	0.126576
GCST90274820	Leukemia inhibitory factor receptor levels	Ubf7Zw	xZXutW	finngen_R12_K11_IBD_STRICT-IBD	exposure	26	-0.0532519	0.0867662	0.545161	0.95 (0.80-1.12)	-0.0380488	0.0518722	0.463248	0.96 (0.87-1.07)	-0.032117	0.045389	0.479197	0.822772	0.97 (0.89-1.06)	-0.0402964	0.0645487	0.538101	0.96 (0.85-1.09)	-0.054162	0.100093	0.593215	0.95 (0.78-1.15)	TRUE	5.09953e-63	35.5641	0.079898	25	0.00360435	0.00503761	0.00280793	0.00975375	0.775909
GCST90274821	Monocyte chemoattractant protein-1 levels	Xc9Drk	6ty9Si	finngen_R12_K11_IBD_STRICT-IBD	exposure	28	0.0988317	0.0834484	0.246991	1.10 (0.94-1.30)	0.0501327	0.0541568	0.354604	1.05 (0.95-1.17)	0.0175186	0.0486877	0.718985	0.962171	1.02 (0.93-1.12)	0.0985926	0.0802247	0.229692	1.10 (0.94-1.29)	0.104896	0.0989805	0.29864	1.11 (0.91-1.35)	TRUE	5.63963e-55	38.1476	0.0741061	27	2.0356e-05	1.02465e-05	-0.0136322	0.0114078	0.242879
GCST90274822	Monocyte chemoattractant protein 2 levels	TlCRLR	yJpdYr	finngen_R12_K11_IBD_STRICT-IBD	exposure	529	-0.0142647	0.0245716	0.561802	0.99 (0.94-1.03)	0.0199559	0.0315534	0.527094	1.02 (0.96-1.09)	-0.0102902	0.0139177	0.459688	0.804454	0.99 (0.96-1.02)	0.0231017	0.0342197	0.499908	1.02 (0.96-1.09)	0.0231017	0.0720855	0.748734	1.02 (0.89-1.18)	TRUE	0	14.4262	0.544728	528	0.000612672	0.000676824	0.000381431	0.00194256	0.844408
GCST90274823	Monocyte chemoattractant protein-3 levels	Z7jeg1	7ezs2A	finngen_R12_K11_IBD_STRICT-IBD	exposure	26	-0.00434958	0.101318	0.966112	1.00 (0.82-1.21)	-0.0958423	0.0565791	0.0902742	0.91 (0.81-1.02)	-0.0202875	0.037056	0.584048	0.897717	0.98 (0.91-1.05)	-0.112734	0.0672191	0.105982	0.89 (0.78-1.02)	-0.0946014	0.121067	0.441906	0.91 (0.72-1.15)	TRUE	8.15268e-55	29.6613	0.0678596	25	0.0617658	0.0793228	-0.00212403	0.0120945	0.862066
GCST90274824	Monocyte chemoattractant protein-4 levels	n3WLAH	MPRqz1	finngen_R12_K11_IBD_STRICT-IBD	exposure	28	-0.206624	0.106531	0.0633532	0.81 (0.66-1.00)	0.0164404	0.0537123	0.759542	1.02 (0.91-1.13)	0.0131276	0.0574162	0.819149	0.988983	1.01 (0.91-1.13)	0.0481449	0.0673581	0.480892	1.05 (0.92-1.20)	-0.0408487	0.0915552	0.659036	0.96 (0.80-1.15)	TRUE	5.758e-73	50.4351	0.0968381	27	8.91342e-07	4.41706e-09	0.0311269	0.0130875	0.0250235
GCST90274825	Macrophage inflammatory protein 1a levels	7vgS9f	xAl6Yz	finngen_R12_K11_IBD_STRICT-IBD	exposure	20	0.0423468	0.0636157	0.514066	1.04 (0.92-1.18)	0.0296357	0.0409448	0.46919	1.03 (0.95-1.12)	-0.00044629	0.0326343	0.989089	0.996261	1.00 (0.94-1.07)	0.0306163	0.0377217	0.427053	1.03 (0.96-1.11)	0.0541573	0.0802988	0.508151	1.06 (0.90-1.24)	TRUE	4.22264e-103	73.0676	0.100272	19	0.0686399	0.0700488	-0.00763701	0.0087698	0.395313
GCST90274826	Matrix metalloproteinase-1 levels	4fmcMS	1vYlQX	finngen_R12_K11_IBD_STRICT-IBD	exposure	26	0.142966	0.0818872	0.09362	1.15 (0.98-1.35)	0.0362824	0.0635887	0.568285	1.04 (0.92-1.17)	0.0361037	0.0388585	0.352833	0.713507	1.04 (0.96-1.12)	0.180925	0.162397	0.275837	1.20 (0.87-1.65)	0.0863109	0.138619	0.539153	1.09 (0.83-1.43)	TRUE	1.65428e-51	32.3546	0.0591425	25	0.179809	0.127749	-0.0131832	0.00855464	0.136386
GCST90274827	Matrix metalloproteinase-10 levels	uzOaBy	MKtFMd	finngen_R12_K11_IBD_STRICT-IBD	exposure	23	-0.0320113	0.0739104	0.669351	0.97 (0.84-1.12)	-0.0646595	0.0553258	0.242522	0.94 (0.84-1.04)	-0.0433622	0.0374858	0.24737	0.631064	0.96 (0.89-1.03)	-0.0710265	0.0553631	0.212872	0.93 (0.84-1.04)	-0.0415698	0.101474	0.686019	0.96 (0.79-1.17)	TRUE	1.91669e-95	60.1323	0.0958195	22	0.0546793	0.071587	-0.00194081	0.00982521	0.845309
GCST90274828	Neurturin levels	DTu3ic	rIqyvY	finngen_R12_K11_IBD_STRICT-IBD	exposure	25	0.0735918	0.0696372	0.301583	1.08 (0.94-1.23)	0.0366345	0.0550816	0.50599	1.04 (0.93-1.16)	0.044092	0.037935	0.245111	0.631064	1.05 (0.97-1.13)	0.0199841	0.0758871	0.794537	1.02 (0.88-1.18)	-0.0127882	0.0940392	0.892965	0.99 (0.82-1.19)	TRUE	1.36859e-42	21.3747	0.052687	24	0.517315	0.561136	-0.00390544	0.00773119	0.618257
GCST90274829	Neurotrophin-3 levels	zaowY0	Lynsou	finngen_R12_K11_IBD_STRICT-IBD	exposure	32	0.0327446	0.0926295	0.726186	1.03 (0.86-1.24)	0.027389	0.0617211	0.65722	1.03 (0.91-1.16)	0.00659719	0.039204	0.866364	0.988983	1.01 (0.93-1.09)	0.0870573	0.115309	0.455954	1.09 (0.87-1.37)	0.0941957	0.128701	0.46973	1.10 (0.85-1.41)	TRUE	5.76842e-41	22.1943	0.0513378	31	0.142357	0.168528	-0.00288749	0.00898398	0.750132
GCST90274830	Osteoprotegerin levels	SLnS3e	Wsedoz	finngen_R12_K11_IBD_STRICT-IBD	exposure	27	0.00301456	0.135615	0.982442	1.00 (0.77-1.31)	-0.0879022	0.0671511	0.190527	0.92 (0.80-1.04)	-0.0987514	0.0639264	0.122402	0.556931	0.91 (0.80-1.03)	-0.166152	0.0880339	0.0703235	0.85 (0.71-1.01)	-0.0376109	0.14001	0.790334	0.96 (0.73-1.27)	TRUE	9.21392e-47	35.945	0.0674014	26	9.40591e-06	8.32656e-06	-0.0119863	0.0140658	0.402213
GCST90274831	Oncostatin-M levels	g4ykUV	ahqrO4	finngen_R12_K11_IBD_STRICT-IBD	exposure	23	0.115049	0.144464	0.434721	1.12 (0.85-1.49)	0.129198	0.071377	0.0702836	1.14 (0.99-1.31)	0.0441768	0.0671186	0.510416	0.829425	1.05 (0.92-1.19)	0.132896	0.119674	0.278782	1.14 (0.90-1.44)	0.202172	0.137012	0.154226	1.22 (0.94-1.60)	TRUE	1.27593e-29	27.1106	0.0451316	22	0.000113936	0.000146386	-0.0079349	0.0142587	0.583755
GCST90274832	Programmed cell death 1 ligand 1 levels	Kz2bih	LrP1TO	finngen_R12_K11_IBD_STRICT-IBD	exposure	26	0.145816	0.154511	0.354713	1.16 (0.85-1.57)	0.100179	0.072714	0.168293	1.11 (0.96-1.27)	0.0829349	0.0653864	0.204662	0.61496	1.09 (0.96-1.24)	0.134338	0.157712	0.402417	1.14 (0.84-1.56)	0.153604	0.157945	0.340112	1.17 (0.86-1.59)	TRUE	6.26097e-33	26.1298	0.0507261	25	0.000135869	0.000187545	-0.00597712	0.0132591	0.656184
GCST90274833	Stem cell factor levels	Mmvfpx	AbHfrY	finngen_R12_K11_IBD_STRICT-IBD	exposure	45	-0.050818	0.0683474	0.461207	0.95 (0.83-1.09)	-0.0502544	0.0421478	0.233129	0.95 (0.88-1.03)	-0.0411366	0.0373626	0.270893	0.633937	0.96 (0.89-1.03)	-0.0583864	0.0476667	0.227135	0.94 (0.86-1.04)	0.0236278	0.0898745	0.793856	1.02 (0.86-1.22)	TRUE	1.24812e-95	36.8947	0.116317	44	8.10791e-05	0.000116516	0.00122243	0.00719147	0.86582
GCST90274834	SIR2-like protein 2 levels	sPeBMP	ZbBdnf	finngen_R12_K11_IBD_STRICT-IBD	exposure	20	-0.04759	0.0936887	0.61765	0.95 (0.79-1.15)	0.0739398	0.067097	0.270469	1.08 (0.94-1.23)	0.0644425	0.046438	0.165225	0.596443	1.07 (0.97-1.17)	0.0922242	0.102228	0.378276	1.10 (0.90-1.34)	0.0674264	0.120319	0.581758	1.07 (0.85-1.35)	TRUE	1.10638e-33	26.9024	0.0382947	19	0.510149	0.451418	0.0133317	0.00968288	0.18545
GCST90274835	Signaling lymphocytic activation molecule levels	xXxkdL	uObmXR	finngen_R12_K11_IBD_STRICT-IBD	exposure	35	-0.00362279	0.0860176	0.966659	1.00 (0.84-1.18)	-0.0383683	0.0555085	0.489431	0.96 (0.86-1.07)	-0.0197434	0.0413279	0.632845	0.91411	0.98 (0.90-1.06)	-0.0514757	0.0670129	0.447703	0.95 (0.83-1.08)	-0.0901348	0.0998138	0.372864	0.91 (0.75-1.11)	TRUE	4.97471e-64	30.2328	0.0761979	34	0.0361622	0.0456872	-0.00176644	0.00823043	0.831382
GCST90274836	Sulfotransferase 1A1 levels	Fa6K2j	AkndhJ	finngen_R12_K11_IBD_STRICT-IBD	exposure	33	-0.0518831	0.0861278	0.551291	0.95 (0.80-1.12)	-0.0270855	0.0473722	0.567484	0.97 (0.89-1.07)	0.0227352	0.0306465	0.458177	0.804454	1.02 (0.96-1.09)	-0.0689239	0.0955735	0.476047	0.93 (0.77-1.13)	-0.0565021	0.0924472	0.545396	0.95 (0.79-1.13)	TRUE	7.43937e-78	31.5316	0.0932255	32	0.0721525	0.0710165	0.00932434	0.00976832	0.34719
GCST90274837	STAM binding protein levels	8EV1Vc	VpMh7C	finngen_R12_K11_IBD_STRICT-IBD	exposure	20	0.0384018	0.157243	0.809823	1.04 (0.76-1.41)	0.066966	0.076554	0.381707	1.07 (0.92-1.24)	0.0272513	0.0521093	0.600999	0.897717	1.03 (0.93-1.14)	0.145479	0.119902	0.239878	1.16 (0.91-1.46)	0.108622	0.138041	0.441056	1.11 (0.85-1.46)	TRUE	6.52298e-25	22.1352	0.0317851	19	0.107883	0.139807	-0.00118565	0.0153557	0.939306
GCST90274838	Transforming growth factor-alpha levels	rrNBal	SMR2qs	finngen_R12_K11_IBD_STRICT-IBD	exposure	25	-0.154952	0.171162	0.374697	0.86 (0.61-1.20)	0.0165017	0.0727122	0.820466	1.02 (0.88-1.17)	-0.00469993	0.0757076	0.950499	0.996261	1.00 (0.86-1.15)	0.0355971	0.10442	0.736142	1.04 (0.84-1.27)	0.0209614	0.123979	0.867156	1.02 (0.80-1.30)	TRUE	6.72266e-26	23.8143	0.0437557	24	1.48814e-05	1.05613e-05	0.0168163	0.0171771	0.33777
GCST90274839	Tumor necrosis factor levels	l9djvQ	HqViEI	finngen_R12_K11_IBD_STRICT-IBD	exposure	29	0.0150216	0.0849642	0.860986	1.02 (0.86-1.20)	0.0724559	0.0626429	0.247415	1.08 (0.95-1.22)	0.0931657	0.0386823	0.0160188	0.280918	1.10 (1.02-1.18)	0.0761594	0.0736361	0.309862	1.08 (0.93-1.25)	0.105885	0.107235	0.331895	1.11 (0.90-1.37)	TRUE	3.30023e-43	22.17	0.0605257	28	0.0840362	0.0765387	0.00973471	0.00892592	0.285082
GCST90274840	TNF-beta levels	NHqpyW	u78PMn	finngen_R12_K11_IBD_STRICT-IBD	exposure	545	-0.0133207	0.0224216	0.552692	0.99 (0.94-1.03)	0.0170855	0.0279845	0.541507	1.02 (0.96-1.07)	0.00147635	0.0128513	0.908541	0.996261	1.00 (0.98-1.03)	0.0200251	0.0256252	0.434872	1.02 (0.97-1.07)	0.0518256	0.0586756	0.377488	1.05 (0.94-1.18)	TRUE	0	14.6663	0.711529	544	2.53365e-08	2.63335e-08	0.00162766	0.0020207	0.420889
GCST90274841	Tumor necrosis factor receptor superfamily member 9 levels	RokLBo	AWin8R	finngen_R12_K11_IBD_STRICT-IBD	exposure	34	-0.0741365	0.107508	0.495424	0.93 (0.75-1.15)	0.0340981	0.0532628	0.522051	1.03 (0.93-1.15)	0.0101595	0.0495647	0.837592	0.988983	1.01 (0.92-1.11)	0.0718173	0.102218	0.487239	1.07 (0.88-1.31)	0.0906929	0.103999	0.389478	1.09 (0.89-1.34)	TRUE	4.8982e-53	25.3031	0.0783576	33	0.000167667	0.000156444	0.0103662	0.0117213	0.383084
GCST90274842	Tumor necrosis factor ligand superfamily member 14 levels	RveM42	cSjIwO	finngen_R12_K11_IBD_STRICT-IBD	exposure	36	-0.0133693	0.0595604	0.823738	0.99 (0.88-1.11)	-0.051646	0.0536321	0.335564	0.95 (0.85-1.05)	-0.0408732	0.0311924	0.190075	0.596443	0.96 (0.90-1.02)	-0.051169	0.0544731	0.353992	0.95 (0.85-1.06)	-0.106637	0.0864734	0.22573	0.90 (0.76-1.06)	TRUE	2.17911e-84	31.4418	0.100884	35	0.0767453	0.0872579	-0.00414016	0.00709354	0.563307
GCST90274843	TNF-related apoptosis-inducing ligand levels	ISmnmY	hJgrnH	finngen_R12_K11_IBD_STRICT-IBD	exposure	36	0.0796863	0.0579277	0.177936	1.08 (0.97-1.21)	-0.000448859	0.0462658	0.992259	1.00 (0.91-1.09)	-0.0147245	0.038179	0.69974	0.962171	0.99 (0.91-1.06)	0.0857915	0.0529075	0.113878	1.09 (0.98-1.21)	-0.0758589	0.104943	0.474569	0.93 (0.75-1.14)	TRUE	1.42152e-122	54.6676	0.137719	35	3.03748e-05	2.17238e-06	-0.0198449	0.00946342	0.0435047
GCST90274844	TNF-related activation-induced cytokine levels	kvrVbr	3MLIrj	finngen_R12_K11_IBD_STRICT-IBD	exposure	46	0.109371	0.0819713	0.188985	1.12 (0.95-1.31)	0.112752	0.0462282	0.0147264	1.12 (1.02-1.23)	0.0644912	0.0409447	0.115238	0.553285	1.07 (0.98-1.16)	0.118119	0.0555573	0.0390176	1.13 (1.01-1.25)	0.0231523	0.105836	0.82783	1.02 (0.83-1.26)	TRUE	6.57021e-90	35.1782	0.114687	45	2.06612e-05	2.43078e-05	-0.00589287	0.00930336	0.529742
GCST90274845	Thymic stromal lymphopoietin levels	IZvKJH	SqHLIO	finngen_R12_K11_IBD_STRICT-IBD	exposure	24	-0.0640586	0.152833	0.679177	0.94 (0.70-1.27)	-0.105231	0.0686477	0.125297	0.90 (0.79-1.03)	-0.00316264	0.063281	0.96014	0.996261	1.00 (0.88-1.13)	-0.195679	0.114588	0.101162	0.82 (0.66-1.03)	-0.207541	0.126715	0.115062	0.81 (0.63-1.04)	TRUE	5.51139e-32	22.0044	0.0479083	23	0.00325196	0.00433772	0.00720591	0.0163998	0.664665
GCST90274846	Tumor necrosis factor ligand superfamily member 12 levels	DHJpdo	rD4u9d	finngen_R12_K11_IBD_STRICT-IBD	exposure	41	-0.00221913	0.0712121	0.975299	1.00 (0.87-1.15)	-0.0676381	0.0489192	0.166772	0.93 (0.85-1.03)	-0.0510808	0.0324558	0.115521	0.553285	0.95 (0.89-1.01)	-0.101991	0.0632775	0.114867	0.90 (0.80-1.02)	0.0507044	0.0955932	0.598755	1.05 (0.87-1.27)	TRUE	3.3663e-83	31.3965	0.0912204	40	0.290892	0.304716	-0.00528809	0.00675883	0.438706
GCST90274847	Urokinase-type plasminogen activator levels	MysA79	BKrjkn	finngen_R12_K11_IBD_STRICT-IBD	exposure	42	0.0064347	0.103167	0.950577	1.01 (0.82-1.23)	-0.0637695	0.0542412	0.239728	0.94 (0.84-1.04)	0.0115931	0.0487321	0.811962	0.988983	1.01 (0.92-1.11)	-0.0716362	0.0624689	0.258133	0.93 (0.82-1.05)	-0.0290835	0.102045	0.777074	0.97 (0.80-1.19)	TRUE	3.1599e-63	30.5806	0.090708	41	2.55331e-07	4.15293e-07	0.00058102	0.0102054	0.954882
GCST90274848	Vascular endothelial growth factor A levels	zWVkeV	qE9gYu	finngen_R12_K11_IBD_STRICT-IBD	exposure	32	0.0758443	0.0505982	0.144336	1.08 (0.98-1.19)	0.0696509	0.0366198	0.0571712	1.07 (1.00-1.15)	0.0374507	0.0284982	0.188798	0.596443	1.04 (0.98-1.10)	0.070614	0.037832	0.0714539	1.07 (1.00-1.16)	0.070614	0.0969315	0.471779	1.07 (0.89-1.30)	TRUE	7.47959e-122	54.1953	0.117973	31	0.232258	0.232754	-0.00695115	0.00725291	0.345524

## Sheet: Table S4(ii)
id.exposure	id.outcome	outcome	exposure	nsnp	b_MR.Egger	se_MR.Egger	pval_MR.Egger	estimate_MR.Egger	b_Weighted.median	se_Weighted.median	pval_Weighted.median	estimate_Weighted.median	b_Inverse.variance.weighted.	se_Inverse.variance.weighted.	pval_Inverse.variance.weighted.	fdr_Inverse.variance.weighted.	estimate_Inverse.variance.weighted.	b_Weighted.mode	se_Weighted.mode	pval_Weighted.mode	estimate_Weighted.mode	b_Simple.mode	se_Simple.mode	pval_Simple.mode	estimate_Simple.mode	correct_causal_direction	steiger_pval	F	R2	Q_df_Inverse.variance.weighted	Q_pval_MR.Egger	Q_pval_Inverse.variance.weighted	egger_intercept	se	pval
M1bYVF	wTMLpD	finngen_R12_K11_IBD_STRICT-IBD	exposure	27	0.0549205	0.0952611	0.569415	1.06 (0.88-1.27)	0.00748233	0.0607523	0.901979	1.01 (0.89-1.13)	0.112769	0.0499014	0.0238315	0.286967	1.12 (1.02-1.23)	-0.0742118	0.081319	0.369838	0.93 (0.79-1.09)	-0.0132694	0.115245	0.909218	0.99 (0.79-1.24)	TRUE	8.34359e-52	35.1955	0.0670008	26	0.00743242	0.00827303	0.00794873	0.0111094	0.480932
q5CoVs	SO8KAg	finngen_R12_K11_IBD_STRICT-IBD	exposure	36	0.170501	0.0549499	0.00384394	1.19 (1.06-1.32)	0.164898	0.0442039	0.000191189	1.18 (1.08-1.29)	0.106477	0.0354952	0.00270184	0.122934	1.11 (1.04-1.19)	0.163583	0.0400478	0.000244177	1.18 (1.09-1.27)	-0.000913011	0.107516	0.993273	1.00 (0.81-1.23)	TRUE	1.72632e-71	34.9681	0.0886046	35	0.0380056	0.0244592	-0.0105574	0.00700339	0.140926
S0L8g2	ou49Sx	finngen_R12_K11_IBD_STRICT-IBD	exposure	33	0.0602813	0.124342	0.631224	1.06 (0.83-1.36)	-0.0943666	0.0563878	0.0942235	0.91 (0.81-1.02)	-0.144221	0.0410702	0.000445482	0.0405388	0.87 (0.80-0.94)	-0.0834482	0.0998701	0.409594	0.92 (0.76-1.12)	-0.0898856	0.108227	0.412392	0.91 (0.74-1.13)	TRUE	1.97124e-41	24.3193	0.0570839	32	0.12809	0.0753093	-0.0188021	0.010596	0.0858115
BSl6gW	swPQ4y	finngen_R12_K11_IBD_STRICT-IBD	exposure	23	-0.0655373	0.046108	0.169885	0.94 (0.86-1.03)	-0.0441375	0.0350267	0.20763	0.96 (0.89-1.02)	-0.0658446	0.0294225	0.0252278	0.286967	0.94 (0.88-0.99)	-0.0491537	0.0356862	0.182245	0.95 (0.89-1.02)	-0.188455	0.104545	0.0851659	0.83 (0.67-1.02)	TRUE	6.07767e-108	66.6722	0.10367	22	0.250034	0.300237	-5.81282e-05	0.00626925	0.99269
gFOxmd	pMwAa6	finngen_R12_K11_IBD_STRICT-IBD	exposure	562	-0.0482356	0.0250025	0.0542071	0.95 (0.91-1.00)	-0.0919678	0.0237472	0.000107602	0.91 (0.87-0.96)	-0.0305604	0.0142246	0.0316804	0.320324	0.97 (0.94-1.00)	-0.0856344	0.0310681	0.00603523	0.92 (0.86-0.98)	0.0810601	0.0745968	0.277661	1.08 (0.94-1.26)	TRUE	0	16.2962	0.643672	561	5.12994e-09	5.24057e-09	0.00170506	0.00198329	0.390316
FxCb9l	eSzTiR	finngen_R12_K11_IBD_STRICT-IBD	exposure	21	0.105545	0.0468259	0.0361985	1.11 (1.01-1.22)	0.0861636	0.0395942	0.0295427	1.09 (1.01-1.18)	0.0762544	0.030019	0.0110787	0.252041	1.08 (1.02-1.14)	0.0973724	0.0385702	0.0201473	1.10 (1.02-1.19)	0.0836977	0.0971846	0.399322	1.09 (0.90-1.32)	TRUE	4.53851e-111	72.3133	0.102866	20	0.557746	0.578258	-0.00498971	0.00612206	0.42515
a2BNXp	lVUmKu	finngen_R12_K11_IBD_STRICT-IBD	exposure	32	0.239358	0.115702	0.0472822	1.27 (1.01-1.59)	0.0781502	0.0571848	0.171743	1.08 (0.97-1.21)	0.109688	0.0465765	0.018522	0.280918	1.12 (1.02-1.22)	0.0952855	0.0706326	0.187099	1.10 (0.96-1.26)	0.051137	0.0993752	0.610493	1.05 (0.87-1.28)	TRUE	8.6059e-50	29.1228	0.0650584	31	0.0318011	0.0252854	-0.0154899	0.0126712	0.231056
NXPeUj	tIZ9G8	finngen_R12_K11_IBD_STRICT-IBD	exposure	27	0.228072	0.120314	0.0696258	1.26 (0.99-1.59)	0.112882	0.0649482	0.0822062	1.12 (0.99-1.27)	0.0896929	0.0440423	0.0416986	0.349364	1.09 (1.00-1.19)	0.127959	0.101125	0.216968	1.14 (0.93-1.39)	0.151898	0.115685	0.200642	1.16 (0.93-1.46)	TRUE	4.60722e-39	24.8989	0.0498705	26	0.148842	0.12541	-0.0131499	0.0103957	0.217558
Puqvt2	EjQsfJ	finngen_R12_K11_IBD_STRICT-IBD	exposure	19	-0.122661	0.123901	0.336058	0.88 (0.69-1.13)	-0.153713	0.0677204	0.0232183	0.86 (0.75-0.98)	-0.171338	0.0671709	0.0107484	0.252041	0.84 (0.74-0.96)	-0.0814591	0.0781783	0.311221	0.92 (0.79-1.07)	-0.0175926	0.110686	0.875485	0.98 (0.79-1.22)	TRUE	2.63121e-19	21.4384	0.0366855	18	0.000599119	0.000828404	-0.00623178	0.0132032	0.642935
u1S1Rz	1rHrQk	finngen_R12_K11_IBD_STRICT-IBD	exposure	22	0.0614688	0.0531197	0.260836	1.06 (0.96-1.18)	0.052338	0.035841	0.144212	1.05 (0.98-1.13)	0.0559234	0.0275317	0.0422308	0.349364	1.06 (1.00-1.12)	0.0467157	0.0335981	0.178961	1.05 (0.98-1.12)	0.0260501	0.084617	0.761222	1.03 (0.87-1.21)	TRUE	1.04436e-125	68.0058	0.127898	21	0.152321	0.190009	-0.00106113	0.0081642	0.897886
l9djvQ	HqViEI	finngen_R12_K11_IBD_STRICT-IBD	exposure	29	0.0150216	0.0849642	0.860986	1.02 (0.86-1.20)	0.0724559	0.0626429	0.247415	1.08 (0.95-1.22)	0.0931657	0.0386823	0.0160188	0.280918	1.10 (1.02-1.18)	0.0761594	0.0736361	0.309862	1.08 (0.93-1.25)	0.105885	0.107235	0.331895	1.11 (0.90-1.37)	TRUE	3.30023e-43	22.17	0.0605257	28	0.0840362	0.0765387	0.00973471	0.00892592	0.285082

## Sheet: Table S4(iii)
Exposure	Exposure (Inflammatory factor)	Outcome	n.SNP	pval_MR.Egger	estimate_MR.Egger	pval_Weighted.median	estimate_Weighted.median	pval_Inverse.variance.weighted.	estimate_Inverse.variance.weighted.	pval_Weighted.mode	estimate_Weighted.mode	pval_Simple.mode	estimate_Simple.mode	correct_causal_direction	Q_df_Inverse.variance.weighted	Q_pval_MR.Egger	Q_pval_Inverse.variance.weighted	egger_intercept	se	pval
GCST90274765	C-C motif chemokine 19	IBD	36	0.00384394	1.19 (1.06-1.32)	0.000191189	1.18 (1.08-1.29)	0.00270184	1.11 (1.04-1.19)	0.000244177	1.18 (1.09-1.27)	0.993273	1.00 (0.81-1.23)	TRUE	35	0.0380056	0.0244592	-0.0105574	0.00700339	0.140926
GCST90274772	CD40L receptor	IBD	23	0.169885	0.94 (0.86-1.03)	0.20763	0.96 (0.89-1.02)	0.0252278	0.94 (0.88-0.99)	0.182245	0.95 (0.89-1.02)	0.0851659	0.83 (0.67-1.02)	TRUE	22	0.250034	0.300237	-5.81282e-05	0.00626925	0.99269

## Sheet: Table S5(i)
		id.exposure	id.outcome	outcome	exposure	nsnp	b_MR.Egger	se_MR.Egger	pval_MR.Egger	estimate_MR.Egger	b_Weighted.median	se_Weighted.median	pval_Weighted.median	estimate_Weighted.median	b_Inverse.variance.weighted.	se_Inverse.variance.weighted.	pval_Inverse.variance.weighted.	fdr_Inverse.variance.weighted.	estimate_Inverse.variance.weighted.	b_Weighted.mode	se_Weighted.mode	pval_Weighted.mode	estimate_Weighted.mode	b_Simple.mode	se_Simple.mode	pval_Simple.mode	estimate_Simple.mode	correct_causal_direction	steiger_pval	F	R2	Q_df_Inverse.variance.weighted	Q_pval_MR.Egger	Q_pval_Inverse.variance.weighted	egger_intercept	se	pval
GCST90274758	Eukaryotic translation initiation factor 4E-binding protein 1 levels	hqrhbH	uZBRRq	finngen_R12_ULCERNAS-UC	exposure	18	-0.15697	0.172055	0.37514	0.85 (0.61-1.20)	-0.024728	0.0965381	0.797837	0.98 (0.81-1.18)	-0.0144261	0.0655868	0.825907	0.998118	0.99 (0.87-1.12)	-0.0390797	0.11543	0.739088	0.96 (0.77-1.21)	-0.0740301	0.155429	0.639928	0.93 (0.68-1.26)	TRUE	1.59389e-22	28.746	0.0374267	17	0.765613	0.769962	0.0142354	0.0158852	0.383462
GCST90274759	Adenosine Deaminase levels	Enbl1i	JVHZsv	finngen_R12_ULCERNAS-UC	exposure	539	-0.00707521	0.0311632	0.820481	0.99 (0.93-1.06)	-0.0521406	0.0386619	0.177456	0.95 (0.88-1.02)	-0.0135667	0.018293	0.45831	0.985535	0.99 (0.95-1.02)	-0.04629	0.035791	0.196448	0.95 (0.89-1.02)	-0.00552344	0.0905913	0.951405	0.99 (0.83-1.19)	TRUE	0	15.4778	0.589223	538	0.00339677	0.00368964	-0.000619578	0.00240688	0.796954
GCST90274760	Artemin levels	X72aSU	8IclBE	finngen_R12_ULCERNAS-UC	exposure	30	-0.0353412	0.126874	0.782635	0.97 (0.75-1.24)	0.0314612	0.0765123	0.680932	1.03 (0.89-1.20)	0.0314045	0.0521921	0.547367	0.985535	1.03 (0.93-1.14)	0.129316	0.17385	0.462961	1.14 (0.81-1.60)	0.124926	0.177015	0.485983	1.13 (0.80-1.60)	TRUE	2.04518e-26	21.571	0.0588116	29	0.149492	0.168245	0.00751545	0.0126494	0.557194
GCST90274761	Axin-1 levels	cy09Hu	Vfsecp	finngen_R12_ULCERNAS-UC	exposure	12	-0.0455404	0.302275	0.88324	0.96 (0.53-1.73)	-0.0786548	0.120422	0.513652	0.92 (0.73-1.17)	-0.00235827	0.0874987	0.978498	0.998118	1.00 (0.84-1.18)	-0.106157	0.183061	0.573668	0.90 (0.63-1.29)	-0.101148	0.186149	0.597712	0.90 (0.63-1.30)	TRUE	3.4362e-11	22.1266	0.0232221	11	0.164258	0.220611	0.00404204	0.0265582	0.88206
GCST90274762	beta-nerve growth factor levels	CZMksv	kLGG3j	finngen_R12_ULCERNAS-UC	exposure	33	-0.151555	0.163828	0.362068	0.86 (0.62-1.18)	-0.0305251	0.0843468	0.717427	0.97 (0.82-1.14)	0.00971708	0.0582206	0.867448	0.998118	1.01 (0.90-1.13)	-0.0637557	0.133852	0.637086	0.94 (0.72-1.22)	-0.153493	0.142115	0.288188	0.86 (0.65-1.13)	TRUE	7.33761e-23	22.9758	0.0547589	32	0.0583668	0.0529689	0.0171908	0.0158122	0.285335
GCST90274763	Caspase 8 levels	FCqHCv	qynzw7	finngen_R12_ULCERNAS-UC	exposure	23	-0.215392	0.110267	0.0642279	0.81 (0.65-1.00)	0.0653273	0.0866419	0.450854	1.07 (0.90-1.27)	0.0264018	0.0584455	0.651462	0.985535	1.03 (0.92-1.15)	0.0535338	0.117507	0.653157	1.05 (0.84-1.33)	0.0856676	0.150542	0.575079	1.09 (0.81-1.46)	TRUE	2.38229e-25	26.6607	0.0452196	22	0.942864	0.672035	0.0302373	0.011693	0.0172384
GCST90274764	Eotaxin levels	CfPaDY	wmGhUo	finngen_R12_ULCERNAS-UC	exposure	27	0.0695147	0.105964	0.517805	1.07 (0.87-1.32)	0.000638023	0.0763613	0.993333	1.00 (0.86-1.16)	0.106389	0.0495837	0.0319009	0.450275	1.11 (1.01-1.23)	0.0139791	0.093328	0.882091	1.01 (0.84-1.22)	0.0892093	0.12296	0.474615	1.09 (0.86-1.39)	TRUE	7.02357e-34	35.1955	0.0670008	26	0.151839	0.179158	0.0050955	0.012406	0.684771
GCST90274765	C-C motif chemokine 19 levels	JuDlzz	w2SXPg	finngen_R12_ULCERNAS-UC	exposure	36	0.112447	0.0674813	0.104833	1.12 (0.98-1.28)	0.146582	0.0576809	0.0110453	1.16 (1.03-1.30)	0.0775313	0.038702	0.0451462	0.456478	1.08 (1.00-1.17)	0.168722	0.054684	0.00395698	1.18 (1.06-1.32)	0.183888	0.136081	0.185266	1.20 (0.92-1.57)	TRUE	2.17871e-46	34.9681	0.0886046	35	0.186236	0.202843	-0.00568431	0.00852352	0.509339
GCST90274766	C-C motif chemokine 20 levels	BXranb	3Z0Hiz	finngen_R12_ULCERNAS-UC	exposure	33	-0.0514019	0.171152	0.765931	0.95 (0.68-1.33)	-0.0993118	0.0787057	0.207016	0.91 (0.78-1.06)	-0.121755	0.0547631	0.0261958	0.450275	0.89 (0.80-0.99)	-0.0971116	0.139338	0.490867	0.91 (0.69-1.19)	-0.132134	0.135806	0.337869	0.88 (0.67-1.14)	TRUE	7.27319e-24	24.3193	0.0570839	32	0.0778794	0.0922938	-0.00647013	0.0145869	0.660442
GCST90274767	C-C motif chemokine 23 levels	CScrbB	b2ZnrG	finngen_R12_ULCERNAS-UC	exposure	31	0.0672336	0.0658646	0.315797	1.07 (0.94-1.22)	0.0696943	0.0510927	0.172544	1.07 (0.97-1.19)	0.0414096	0.0398554	0.298807	0.9184	1.04 (0.96-1.13)	0.0740616	0.0538433	0.17916	1.08 (0.97-1.20)	0.0468203	0.115281	0.687522	1.05 (0.84-1.31)	TRUE	2.77782e-72	57.0313	0.117369	30	0.112252	0.128766	-0.00496792	0.00908667	0.588749
GCST90274768	C-C motif chemokine 25 levels	4SIGxJ	PulzdB	finngen_R12_ULCERNAS-UC	exposure	526	0.0352798	0.0273623	0.197842	1.04 (0.98-1.09)	0.0777826	0.0335297	0.0203512	1.08 (1.01-1.15)	0.0192742	0.0167666	0.250325	0.843688	1.02 (0.99-1.05)	0.0574438	0.0322738	0.0756722	1.06 (0.99-1.13)	0.0975789	0.0755725	0.197204	1.10 (0.95-1.28)	TRUE	0	17.251	0.644078	525	0.0033472	0.00347225	-0.00175737	0.00237358	0.459397
GCST90274769	C-C motif chemokine 28 levels	ea2OTX	ozM8o1	finngen_R12_ULCERNAS-UC	exposure	36	0.0726493	0.118494	0.543885	1.08 (0.85-1.36)	0.0253759	0.080411	0.752323	1.03 (0.88-1.20)	0.0471479	0.0552661	0.3936	0.9184	1.05 (0.94-1.17)	-0.0293584	0.136589	0.831061	0.97 (0.74-1.27)	0.074622	0.139679	0.596553	1.08 (0.82-1.42)	TRUE	3.767e-34	23.0718	0.0614889	35	0.862618	0.887062	-0.00253467	0.010418	0.809237
GCST90274770	C-C motif chemokine 4 levels	X3u3Mv	jA7Cbp	finngen_R12_ULCERNAS-UC	exposure	30	-0.173067	0.0524164	0.00262851	0.84 (0.76-0.93)	-0.148475	0.066965	0.0266087	0.86 (0.76-0.98)	-0.0746327	0.0412213	0.0702127	0.631466	0.93 (0.86-1.01)	-0.134876	0.041003	0.00263798	0.87 (0.81-0.95)	-0.12099	0.13675	0.383566	0.89 (0.68-1.16)	TRUE	1.59043e-88	72.3268	0.14724	29	0.0462595	0.00490337	0.0262298	0.00978076	0.0121418
GCST90274771	Natural killer cell receptor 2B4 levels	eUVdjx	C8yPq3	finngen_R12_ULCERNAS-UC	exposure	33	-0.0839306	0.102107	0.41736	0.92 (0.75-1.12)	-0.211472	0.0693843	0.00230494	0.81 (0.71-0.93)	-0.0923892	0.0432472	0.0326548	0.450275	0.91 (0.84-0.99)	-0.223012	0.0813803	0.00995382	0.80 (0.68-0.94)	-0.217367	0.161483	0.187742	0.80 (0.59-1.10)	TRUE	6.04983e-39	34.1481	0.080818	32	0.0393108	0.05039	-0.00109995	0.0113678	0.92354
GCST90274772	CD40L receptor levels	eyvARY	DqsDsC	finngen_R12_ULCERNAS-UC	exposure	24	-0.0666007	0.0669368	0.330565	0.94 (0.82-1.07)	-0.0836948	0.0480527	0.0815558	0.92 (0.84-1.01)	-0.0870156	0.0389778	0.0255859	0.450275	0.92 (0.85-0.99)	-0.0674782	0.0494679	0.185743	0.93 (0.85-1.03)	0.0754606	0.136887	0.586772	1.08 (0.82-1.41)	TRUE	1.15356e-63	64.7372	0.105249	23	0.0899718	0.109547	-0.00387894	0.00914878	0.675695
GCST90274773	T-cell surface glycoprotein CD5 levels	pppmkX	iYuj35	finngen_R12_ULCERNAS-UC	exposure	29	-0.12012	0.172008	0.490938	0.89 (0.63-1.24)	-0.146266	0.0793094	0.0651479	0.86 (0.74-1.01)	-0.114504	0.0690268	0.0971487	0.631466	0.89 (0.78-1.02)	-0.225699	0.131326	0.0967242	0.80 (0.62-1.03)	-0.184591	0.15041	0.229946	0.83 (0.62-1.12)	TRUE	1.05653e-27	31.6669	0.0672922	28	0.00218787	0.00318142	0.000619368	0.0173153	0.971729
GCST90274774	T-cell surface glycoprotein CD6 isoform levels	rwrgMZ	Cj0u4Q	finngen_R12_ULCERNAS-UC	exposure	559	-0.0488296	0.0296792	0.100483	0.95 (0.90-1.01)	-0.0443291	0.0386324	0.251192	0.96 (0.89-1.03)	-0.0222541	0.0161453	0.168091	0.795102	0.98 (0.95-1.01)	-0.0485403	0.0360849	0.179117	0.95 (0.89-1.02)	-0.0720112	0.0977975	0.461839	0.93 (0.77-1.13)	TRUE	0	16.3269	0.641074	558	0.0535512	0.05277	0.00257087	0.00235877	0.276219
GCST90274775	CUB domain-containing protein 1 levels	hpXqM0	nNMtyu	finngen_R12_ULCERNAS-UC	exposure	36	-0.0275663	0.0900319	0.761332	0.97 (0.82-1.16)	0.0351789	0.0580264	0.544344	1.04 (0.92-1.16)	0.0610165	0.0519116	0.239838	0.839431	1.06 (0.96-1.18)	0.0373922	0.0583653	0.525918	1.04 (0.93-1.16)	-0.0153162	0.0981154	0.876848	0.98 (0.81-1.19)	TRUE	1.49822e-49	40.8526	0.104824	35	0.00122197	0.000850866	0.0128518	0.0107051	0.238233
GCST90274776	Macrophage colony-stimulating factor 1 levels	hRUkOK	wSvHQ4	finngen_R12_ULCERNAS-UC	exposure	27	0.101856	0.175356	0.566539	1.11 (0.79-1.56)	-0.132714	0.0896014	0.138564	0.88 (0.73-1.04)	0.00313804	0.0792035	0.968396	0.998118	1.00 (0.86-1.17)	-0.187915	0.0944657	0.0572918	0.83 (0.69-1.00)	-0.212647	0.180087	0.248371	0.81 (0.57-1.15)	TRUE	2.02783e-20	28.3166	0.0545617	26	0.000579059	0.000687646	-0.0112592	0.0177897	0.532542
GCST90274777	Cystatin D levels	gT54oQ	gxh0BT	finngen_R12_ULCERNAS-UC	exposure	544	0.0021533	0.0324205	0.94707	1.00 (0.94-1.07)	-0.0412805	0.0383331	0.28153	0.96 (0.89-1.03)	-0.00227267	0.0180247	0.899663	0.998118	1.00 (0.96-1.03)	-0.0184226	0.042418	0.664236	0.98 (0.90-1.07)	0.100702	0.08962	0.261655	1.11 (0.93-1.32)	TRUE	0	15.1723	0.588153	543	0.0010942	0.00120349	-0.000407883	0.00248246	0.869551
GCST90274778	Fractalkine levels	kNiagP	0dcaNW	finngen_R12_ULCERNAS-UC	exposure	31	-0.211482	0.191866	0.279423	0.81 (0.56-1.18)	-0.0498747	0.0886646	0.573769	0.95 (0.80-1.13)	-0.0466125	0.0729521	0.522858	0.985535	0.95 (0.83-1.10)	0.016578	0.158264	0.917272	1.02 (0.75-1.39)	0.0283939	0.178273	0.874522	1.03 (0.73-1.46)	TRUE	6.0587e-22	24.7216	0.0548936	30	0.0150326	0.0145343	0.0158388	0.0170415	0.360338
GCST90274779	C-X-C motif chemokine 1 levels	nuUgIW	2LN6Hc	finngen_R12_ULCERNAS-UC	exposure	24	-0.0517132	0.0910952	0.575998	0.95 (0.79-1.14)	-0.0255869	0.0659594	0.698076	0.97 (0.86-1.11)	-0.0308491	0.0497219	0.534973	0.985535	0.97 (0.88-1.07)	-0.0296807	0.0670522	0.662154	0.97 (0.85-1.11)	0.205742	0.156073	0.200401	1.23 (0.90-1.67)	TRUE	2.3606e-39	42.4903	0.0706639	23	0.129442	0.158752	0.00326796	0.0110488	0.770176
GCST90274780	C-X-C motif chemokine 10 levels	OmzQGd	AE7Ug4	finngen_R12_ULCERNAS-UC	exposure	33	0.178891	0.0940446	0.066473	1.20 (0.99-1.44)	-0.0440867	0.0751114	0.557237	0.96 (0.83-1.11)	-0.035994	0.0484024	0.457094	0.985535	0.96 (0.88-1.06)	0.0720404	0.114073	0.532182	1.07 (0.86-1.34)	-0.0799471	0.167605	0.636606	0.92 (0.66-1.28)	TRUE	2.67176e-35	30.724	0.0715061	32	0.318822	0.105898	-0.0248253	0.00914339	0.0107298
GCST90274781	C-X-C motif chemokine 11 levels	8XB5ZV	AdEl3w	finngen_R12_ULCERNAS-UC	exposure	37	-0.110094	0.150889	0.470471	0.90 (0.67-1.20)	0.00712425	0.0807494	0.929696	1.01 (0.86-1.18)	-0.0527563	0.060855	0.385987	0.9184	0.95 (0.84-1.07)	-0.0067647	0.0992107	0.946016	0.99 (0.82-1.21)	-0.0217691	0.136454	0.874139	0.98 (0.75-1.28)	TRUE	4.95832e-37	30.3533	0.0809527	36	0.0145394	0.0180361	0.00656733	0.0157786	0.679792
GCST90274782	C-X-C motif chemokine 5 levels	6u7uVw	UcboZv	finngen_R12_ULCERNAS-UC	exposure	21	0.154334	0.0624202	0.023036	1.17 (1.03-1.32)	0.118466	0.0524428	0.0238862	1.13 (1.02-1.25)	0.111448	0.0400216	0.00535764	0.243772	1.12 (1.03-1.21)	0.121954	0.0525151	0.0308864	1.13 (1.02-1.25)	0.0966403	0.113835	0.405957	1.10 (0.88-1.38)	TRUE	1.24126e-70	72.3133	0.102866	20	0.827958	0.830208	-0.00730674	0.00816143	0.381841
GCST90274783	C-X-C motif chemokine 6 levels	x2uKam	cM3Nxw	finngen_R12_ULCERNAS-UC	exposure	509	0.0136986	0.0337454	0.684959	1.01 (0.95-1.08)	-0.0288479	0.0415183	0.487166	0.97 (0.90-1.05)	0.021934	0.0175226	0.210659	0.839431	1.02 (0.99-1.06)	-0.0313518	0.0443189	0.479633	0.97 (0.89-1.06)	-0.0313518	0.0979974	0.749157	0.97 (0.80-1.17)	TRUE	0	14.3095	0.523948	508	0.0730232	0.0770173	0.000752323	0.00258905	0.771492
GCST90274784	C-X-C motif chemokine 9 levels	i4NLza	xUM9cK	finngen_R12_ULCERNAS-UC	exposure	35	0.0148706	0.169367	0.930565	1.01 (0.73-1.41)	-0.0443049	0.0810308	0.58454	0.96 (0.82-1.12)	-0.0696755	0.0777011	0.369873	0.9184	0.93 (0.80-1.09)	-0.0395146	0.121566	0.747136	0.96 (0.76-1.22)	-0.0655913	0.139872	0.642107	0.94 (0.71-1.23)	TRUE	2.38293e-22	26.6614	0.067597	34	1.06523e-05	1.34268e-05	-0.00845404	0.015007	0.577012
GCST90274785	Delta and Notch-like epidermal growth factor-related receptor levels	7btbMF	5fmQOH	finngen_R12_ULCERNAS-UC	exposure	28	-0.121659	0.129259	0.355264	0.89 (0.69-1.14)	-0.116022	0.0788426	0.14114	0.89 (0.76-1.04)	-0.0584596	0.049368	0.236349	0.839431	0.94 (0.86-1.04)	-0.125033	0.0780014	0.120579	0.88 (0.76-1.03)	-0.175128	0.154227	0.266137	0.84 (0.62-1.14)	TRUE	3.39595e-36	36.3764	0.071126	27	0.0655382	0.076809	0.00671253	0.0121939	0.586687
GCST90274786	Protein S100-A12 levels	c6PeU0	Y4skNk	finngen_R12_ULCERNAS-UC	exposure	25	0.00203911	0.109273	0.985273	1.00 (0.81-1.24)	0.0139423	0.0789013	0.85974	1.01 (0.87-1.18)	-0.0467494	0.0540334	0.386932	0.9184	0.95 (0.86-1.06)	0.0391994	0.0975309	0.691301	1.04 (0.86-1.26)	0.0595539	0.133062	0.658481	1.06 (0.82-1.38)	TRUE	6.08859e-32	28.7816	0.051477	24	0.921114	0.935568	-0.00584768	0.011384	0.612378
GCST90274787	Fibroblast growth factor 19 levels	jmTw2r	7SOTvg	finngen_R12_ULCERNAS-UC	exposure	32	0.253368	0.129865	0.0604509	1.29 (1.00-1.66)	0.152111	0.0725267	0.0359666	1.16 (1.01-1.34)	0.105299	0.0498435	0.0346366	0.450275	1.11 (1.01-1.23)	0.142426	0.0844064	0.101569	1.15 (0.98-1.36)	0.166667	0.122777	0.18443	1.18 (0.93-1.50)	TRUE	3.9042e-32	29.1228	0.0650584	31	0.343522	0.316479	-0.0176865	0.0142196	0.223198
GCST90274788	Fibroblast growth factor 21 levels	SyBYPk	22gAoD	finngen_R12_ULCERNAS-UC	exposure	25	-0.105162	0.138274	0.454666	0.90 (0.69-1.18)	-0.0353885	0.0834913	0.671669	0.97 (0.82-1.14)	0.00560986	0.0527624	0.915326	0.998118	1.01 (0.91-1.12)	-0.0762191	0.098697	0.447503	0.93 (0.76-1.12)	0.219642	0.171635	0.212882	1.25 (0.89-1.74)	TRUE	2.3263e-30	34.12	0.0593854	24	0.11337	0.115314	0.0120647	0.0134808	0.38008
GCST90274789	Fibroblast growth factor 23 levels	ktI6gG	u7nYA0	finngen_R12_ULCERNAS-UC	exposure	27	0.191865	0.180614	0.298256	1.21 (0.85-1.73)	0.109346	0.0897058	0.222865	1.12 (0.94-1.33)	-0.0047712	0.0757519	0.949779	0.998118	1.00 (0.86-1.15)	0.263304	0.139043	0.0694455	1.30 (0.99-1.71)	0.257887	0.180698	0.165431	1.29 (0.91-1.84)	TRUE	2.31428e-20	24.8989	0.0498705	26	0.0236042	0.0182679	-0.0186874	0.0156092	0.242457
GCST90274790	Fibroblast growth factor 5 levels	8kMUuj	JhkhEh	finngen_R12_ULCERNAS-UC	exposure	530	0.00843935	0.0273137	0.757459	1.01 (0.96-1.06)	-0.0458941	0.0329391	0.163529	0.96 (0.90-1.02)	-0.00196687	0.0160889	0.902701	0.998118	1.00 (0.97-1.03)	-0.0373112	0.0303602	0.219637	0.96 (0.91-1.02)	-0.0373112	0.0832305	0.65413	0.96 (0.82-1.13)	TRUE	0	15.5392	0.718818	529	0.0105263	0.0111818	-0.00110454	0.00234188	0.637373
GCST90274791	Fms-related tyrosine kinase 3 ligand levels	vCCLEC	gQFnOy	finngen_R12_ULCERNAS-UC	exposure	46	0.0478701	0.0772112	0.538463	1.05 (0.90-1.22)	0.0376842	0.0648581	0.561223	1.04 (0.91-1.18)	0.00977351	0.0389022	0.801634	0.998118	1.01 (0.94-1.09)	0.032379	0.062336	0.606008	1.03 (0.91-1.17)	0.0393461	0.115718	0.735427	1.04 (0.83-1.30)	TRUE	8.46728e-64	35.9436	0.116965	45	0.0913816	0.101655	-0.00482427	0.00801235	0.550195
GCST90274792	Glial cell line-derived neurotrophic factor levels	1E5YXW	U4TI0N	finngen_R12_ULCERNAS-UC	exposure	21	-0.236751	0.094517	0.0215192	0.79 (0.66-0.95)	-0.107127	0.075363	0.155178	0.90 (0.78-1.04)	0.057293	0.0543519	0.291831	0.9184	1.06 (0.95-1.18)	-0.0790791	0.0764994	0.313605	0.92 (0.80-1.07)	0.413999	0.173516	0.0270364	1.51 (1.08-2.13)	TRUE	1.36124e-31	42.2716	0.0605099	20	0.656258	0.0625083	0.0484267	0.012735	0.00120249
GCST90274793	Hepatocyte growth factor levels	4YON1d	uV3Y2y	finngen_R12_ULCERNAS-UC	exposure	31	-0.0859854	0.141202	0.547296	0.92 (0.70-1.21)	0.0264075	0.0910914	0.771892	1.03 (0.86-1.23)	-0.0407328	0.0604067	0.500115	0.985535	0.96 (0.85-1.08)	0.0370263	0.1237	0.766758	1.04 (0.81-1.32)	0.0854624	0.143064	0.554741	1.09 (0.82-1.44)	TRUE	1.63697e-28	25.3944	0.0577965	30	0.276078	0.314394	0.00506745	0.0140671	0.721283
GCST90274794	Interferon gamma levels	ZPXJOT	q3YJHa	finngen_R12_ULCERNAS-UC	exposure	19	-0.165018	0.1714	0.349162	0.85 (0.61-1.19)	0.0486437	0.0938131	0.604098	1.05 (0.87-1.26)	0.0566361	0.0968637	0.55875	0.985535	1.06 (0.88-1.28)	0.0661909	0.124191	0.600569	1.07 (0.84-1.36)	0.0571688	0.137535	0.682567	1.06 (0.81-1.39)	TRUE	2.9909e-14	22.3352	0.0411421	18	0.00395091	0.00126274	0.0288111	0.0186843	0.141483
GCST90274795	Interleukin-10 levels	szshBW	bVPxI3	finngen_R12_ULCERNAS-UC	exposure	29	-0.237312	0.141547	0.105172	0.79 (0.60-1.04)	-0.0192745	0.0793186	0.808005	0.98 (0.84-1.15)	-0.0410214	0.0716036	0.566715	0.985535	0.96 (0.83-1.10)	-0.0258957	0.0982985	0.794141	0.97 (0.80-1.18)	0.067819	0.127785	0.599794	1.07 (0.83-1.37)	TRUE	1.5591e-19	26.2065	0.0533091	28	0.00352927	0.00138349	0.023166	0.0145387	0.12271
GCST90274796	Interleukin-10 receptor subunit alpha levels	twc3vZ	IDh8go	finngen_R12_ULCERNAS-UC	exposure	19	-0.0837953	0.12064	0.496697	0.92 (0.73-1.16)	-0.142991	0.0881939	0.104948	0.87 (0.73-1.03)	-0.0850119	0.057952	0.142393	0.762223	0.92 (0.82-1.03)	-0.173877	0.121365	0.16909	0.84 (0.66-1.07)	-0.239892	0.171095	0.177895	0.79 (0.56-1.10)	TRUE	3.50746e-16	21.4384	0.0366855	18	0.161879	0.205427	-0.000155865	0.0128655	0.990475
GCST90274797	Interleukin-10 receptor subunit beta levels	6ayOA1	khbf55	finngen_R12_ULCERNAS-UC	exposure	27	0.00955173	0.0599073	0.874602	1.01 (0.90-1.14)	-0.00260678	0.041483	0.949894	1.00 (0.92-1.08)	0.00449065	0.0409716	0.912723	0.998118	1.00 (0.93-1.09)	-0.00390841	0.0409614	0.924715	1.00 (0.92-1.08)	0.102819	0.121855	0.406487	1.11 (0.87-1.41)	TRUE	2.93972e-82	71.4541	0.128853	26	0.0362875	0.0478282	-0.00115218	0.009776	0.907122
GCST90274798	Interleukin-12 subunit beta levels	r6Adn9	kc7s0J	finngen_R12_ULCERNAS-UC	exposure	557	-0.0603843	0.0275812	0.0289889	0.94 (0.89-0.99)	-0.0835779	0.035393	0.0182049	0.92 (0.86-0.99)	-0.026946	0.0168956	0.110745	0.671851	0.97 (0.94-1.01)	-0.135502	0.0361476	0.000196447	0.87 (0.81-0.94)	-0.135502	0.0938245	0.149244	0.87 (0.73-1.05)	TRUE	0	16.3952	0.66249	556	0.000143785	0.000119921	0.0035899	0.00234218	0.125916
GCST90274799	Interleukin-13 levels	eNnARC	A1lbfi	finngen_R12_ULCERNAS-UC	exposure	25	-0.0225402	0.0939256	0.812473	0.98 (0.81-1.18)	0.0168905	0.071225	0.812546	1.02 (0.88-1.17)	0.0579722	0.0488431	0.235265	0.839431	1.06 (0.96-1.17)	0.00728135	0.0964997	0.940478	1.01 (0.83-1.22)	0.0270995	0.129673	0.836226	1.03 (0.80-1.32)	TRUE	2.80449e-26	21.7184	0.0492246	24	0.809063	0.802476	0.00984868	0.00981377	0.326034
GCST90274800	Interleukin-15 receptor subunit alpha levels	GNruaO	q2tG7s	finngen_R12_ULCERNAS-UC	exposure	22	0.0576425	0.073997	0.445109	1.06 (0.92-1.22)	0.0530576	0.0457907	0.246579	1.05 (0.96-1.15)	0.0498106	0.0367035	0.174748	0.795102	1.05 (0.98-1.13)	0.0530511	0.0462032	0.263793	1.05 (0.96-1.15)	0.0530511	0.104375	0.61656	1.05 (0.86-1.29)	TRUE	2.41868e-80	68.0058	0.127898	21	0.0907451	0.117022	-0.00149769	0.0113652	0.896477
GCST90274801	Interleukin-17A levels	BoHkzE	UuKcg5	finngen_R12_ULCERNAS-UC	exposure	19	0.0377433	0.154059	0.809395	1.04 (0.77-1.40)	0.0918452	0.0920305	0.318286	1.10 (0.92-1.31)	0.018333	0.0616516	0.766188	0.998118	1.02 (0.90-1.15)	0.102221	0.131457	0.446905	1.11 (0.86-1.43)	0.0622728	0.175689	0.727121	1.06 (0.75-1.50)	TRUE	1.20513e-16	21.7337	0.0372034	18	0.114837	0.148546	-0.00231553	0.0161508	0.887685
GCST90274802	Interleukin-17C levels	01r8h7	fcFsxB	finngen_R12_ULCERNAS-UC	exposure	34	-0.18119	0.144717	0.219632	0.83 (0.63-1.11)	-0.0593243	0.0762762	0.436713	0.94 (0.81-1.09)	-0.00392371	0.051813	0.939635	0.998118	1.00 (0.90-1.10)	-0.0346863	0.172711	0.84206	0.97 (0.69-1.36)	-0.0298933	0.177323	0.867155	0.97 (0.69-1.37)	TRUE	3.23261e-32	22.6845	0.06954	33	0.208467	0.178343	0.0184195	0.0138391	0.192605
GCST90274803	Interleukin-18 levels	ogjtHl	B3rZo7	finngen_R12_ULCERNAS-UC	exposure	31	-0.20916	0.095091	0.0359594	0.81 (0.67-0.98)	-0.0452653	0.0707401	0.52225	0.96 (0.83-1.10)	-0.0268288	0.0454583	0.555068	0.985535	0.97 (0.89-1.06)	-0.118295	0.0760636	0.130384	0.89 (0.77-1.03)	-0.0584352	0.121415	0.633806	0.94 (0.74-1.20)	TRUE	1.59178e-44	36.3427	0.0788961	30	0.525358	0.338971	0.0224853	0.0102999	0.0372726
GCST90274804	interleukin-18 receptor 1 levels	Iq0v4d	Y7NTIn	finngen_R12_ULCERNAS-UC	exposure	549	-0.0609917	0.0275555	0.027281	0.94 (0.89-0.99)	-0.0847692	0.0332338	0.0107508	0.92 (0.86-0.98)	-0.0166402	0.0166465	0.317491	0.9184	0.98 (0.95-1.02)	-0.0759982	0.0344581	0.0278319	0.93 (0.87-0.99)	0.0616694	0.0897334	0.492216	1.06 (0.89-1.27)	TRUE	0	16.2006	0.629851	548	0.027655	0.0219966	0.00470777	0.00233461	0.0442346
GCST90274805	Interleukin-1-alpha levels	hQHyZ4	ODwdM9	finngen_R12_ULCERNAS-UC	exposure	22	-0.302573	0.148872	0.0556029	0.74 (0.55-0.99)	-0.211473	0.0985234	0.0318389	0.81 (0.67-0.98)	-0.189469	0.0633067	0.00276367	0.243772	0.83 (0.73-0.94)	-0.274749	0.12586	0.0405333	0.76 (0.59-0.97)	-0.136159	0.167604	0.425683	0.87 (0.63-1.21)	TRUE	4.81622e-24	27.4373	0.05419	21	0.210743	0.218861	0.0148855	0.017261	0.398701
GCST90274806	Interleukin-2 levels	IRjgKN	Ryaw27	finngen_R12_ULCERNAS-UC	exposure	21	-0.0825813	0.16862	0.62992	0.92 (0.66-1.28)	-0.0756315	0.0946186	0.424099	0.93 (0.77-1.12)	-0.0319617	0.0638347	0.616586	0.985535	0.97 (0.85-1.10)	0.168769	0.15695	0.295039	1.18 (0.87-1.61)	-0.252368	0.168681	0.150236	0.78 (0.56-1.08)	TRUE	1.64482e-20	21.8444	0.0408528	20	0.426358	0.483833	0.00532075	0.0163701	0.748711
GCST90274807	Interleukin-20 levels	Wh5r8W	9dF8RP	finngen_R12_ULCERNAS-UC	exposure	23	-0.0455703	0.13585	0.740617	0.96 (0.73-1.25)	-0.0632007	0.0876761	0.471006	0.94 (0.79-1.11)	-0.105358	0.062755	0.0931746	0.631466	0.90 (0.80-1.02)	-0.0370996	0.122707	0.765231	0.96 (0.76-1.23)	-0.0459724	0.140808	0.74714	0.96 (0.72-1.26)	TRUE	4.01827e-21	21.5262	0.0438795	22	0.471131	0.517798	-0.0087935	0.0177209	0.624892
GCST90274808	Interleukin-20 receptor subunit alpha levels	4KpZll	5i6ojw	finngen_R12_ULCERNAS-UC	exposure	21	-0.0532596	0.129292	0.684999	0.95 (0.74-1.22)	0.0027229	0.0877718	0.975252	1.00 (0.84-1.19)	-0.0438025	0.0605102	0.469135	0.985535	0.96 (0.85-1.08)	0.00898011	0.124323	0.943135	1.01 (0.79-1.29)	0.0024253	0.130238	0.985327	1.00 (0.78-1.29)	TRUE	1.51215e-23	21.7808	0.0442892	20	0.638749	0.698889	0.00127731	0.0154321	0.9349
GCST90274809	Interleukin-22 receptor subunit alpha-1 levels	X1Smrp	1pTrz9	finngen_R12_ULCERNAS-UC	exposure	20	-0.0708209	0.15306	0.649124	0.93 (0.69-1.26)	-0.019852	0.101392	0.844771	0.98 (0.80-1.20)	-0.0430247	0.0752567	0.567521	0.985535	0.96 (0.83-1.11)	-0.0343657	0.159927	0.832147	0.97 (0.71-1.32)	0.0245579	0.146344	0.868506	1.02 (0.77-1.37)	TRUE	1.22053e-20	21.3434	0.0390942	19	0.60604	0.667253	0.00374069	0.0179364	0.837139
GCST90274810	Interleukin-24 levels	nWiqKv	RPykIK	finngen_R12_ULCERNAS-UC	exposure	17	-0.0052844	0.188204	0.97797	0.99 (0.69-1.44)	0.0580339	0.106064	0.584269	1.06 (0.86-1.30)	0.0308312	0.0786784	0.695159	0.98843	1.03 (0.88-1.20)	0.0777711	0.158724	0.630801	1.08 (0.79-1.48)	0.043372	0.166377	0.797661	1.04 (0.75-1.45)	TRUE	5.75202e-18	21.494	0.033848	16	0.550609	0.619885	0.00394034	0.0186534	0.835543
GCST90274811	Interleukin-2 receptor subunit beta levels	gKdLkP	LU4LMj	finngen_R12_ULCERNAS-UC	exposure	23	0.0674098	0.131059	0.612381	1.07 (0.83-1.38)	-0.0606875	0.0891412	0.495997	0.94 (0.79-1.12)	-0.0292122	0.0568093	0.607102	0.985535	0.97 (0.87-1.09)	-0.0629663	0.0910974	0.496671	0.94 (0.79-1.12)	-0.0462141	0.132687	0.730931	0.95 (0.74-1.24)	TRUE	2.40482e-21	21.3383	0.0447599	22	0.3284	0.34421	-0.0117521	0.0141824	0.416628
GCST90274812	Interleukin-33 levels	wgtHEC	mlLlvh	finngen_R12_ULCERNAS-UC	exposure	22	0.0415377	0.157636	0.794857	1.04 (0.77-1.42)	0.0221127	0.0826396	0.789023	1.02 (0.87-1.20)	0.0172477	0.0585648	0.768371	0.998118	1.02 (0.91-1.14)	0.0242141	0.110414	0.828532	1.02 (0.83-1.27)	0.0678033	0.125602	0.594996	1.07 (0.84-1.37)	TRUE	3.09212e-19	21.1238	0.0426715	21	0.151992	0.189053	-0.00270661	0.0158824	0.866396
GCST90274813	Interleukin-4 levels	Q8ZzCm	aG3ZHN	finngen_R12_ULCERNAS-UC	exposure	20	0.144466	0.16156	0.383021	1.16 (0.84-1.59)	0.000111433	0.0928112	0.999042	1.00 (0.83-1.20)	-0.0450134	0.0653778	0.491131	0.985535	0.96 (0.84-1.09)	0.00360146	0.145716	0.98054	1.00 (0.75-1.34)	0.00360146	0.15527	0.981737	1.00 (0.74-1.36)	TRUE	6.26753e-22	21.3678	0.0375154	19	0.953457	0.927056	-0.018625	0.0145224	0.215936
GCST90274814	Interleukin-5 levels	izkxw6	nKdhC5	finngen_R12_ULCERNAS-UC	exposure	23	0.0859029	0.128983	0.512661	1.09 (0.85-1.40)	0.0491298	0.0905307	0.587345	1.05 (0.88-1.25)	-0.000137015	0.0581002	0.998118	0.998118	1.00 (0.89-1.12)	0.159572	0.143311	0.277527	1.17 (0.89-1.55)	0.0330279	0.184147	0.8593	1.03 (0.72-1.48)	TRUE	4.24016e-20	21.433	0.0436679	22	0.217203	0.232926	-0.010711	0.0139193	0.45016
GCST90274815	Interleukin-6 levels	zfVSgt	OptoUZ	finngen_R12_ULCERNAS-UC	exposure	13	0.205268	0.142239	0.176853	1.23 (0.93-1.62)	0.00577442	0.0995813	0.953759	1.01 (0.83-1.22)	0.000970945	0.0736805	0.989486	0.998118	1.00 (0.87-1.16)	0.0109887	0.104549	0.918028	1.01 (0.82-1.24)	0.00743513	0.183028	0.968265	1.01 (0.70-1.44)	TRUE	1.34282e-20	35.5324	0.0327224	12	0.822181	0.6573	-0.0275679	0.0164179	0.121273
GCST90274816	Interleukin-7 levels	J0tc6U	UOelMS	finngen_R12_ULCERNAS-UC	exposure	22	-0.156431	0.269129	0.567566	0.86 (0.50-1.45)	-0.0147423	0.111682	0.894982	0.99 (0.79-1.23)	-0.041055	0.0935133	0.66064	0.985535	0.96 (0.80-1.15)	0.0516099	0.1842	0.782077	1.05 (0.73-1.51)	-0.00400047	0.19822	0.984089	1.00 (0.68-1.47)	TRUE	2.11112e-13	21.7219	0.0348718	21	0.024561	0.0312426	0.0104922	0.0228878	0.651594
GCST90274817	Interleukin-8 levels	Wydi7E	H9bgOg	finngen_R12_ULCERNAS-UC	exposure	29	0.0106595	0.105123	0.919982	1.01 (0.82-1.24)	-0.0118693	0.0807078	0.883081	0.99 (0.84-1.16)	0.00679135	0.0560704	0.903594	0.998118	1.01 (0.90-1.12)	-0.00354968	0.108907	0.97423	1.00 (0.80-1.23)	-0.104122	0.151393	0.497262	0.90 (0.67-1.21)	TRUE	8.3077e-29	23.694	0.0496897	28	0.883583	0.909523	-0.000441374	0.0101464	0.965623
GCST90274818	Latency-associated peptide transforming growth factor beta 1 levels	7kNQmS	RdexD1	finngen_R12_ULCERNAS-UC	exposure	30	0.149715	0.090866	0.110603	1.16 (0.97-1.39)	0.151051	0.0763719	0.0479478	1.16 (1.00-1.35)	0.074573	0.0504482	0.139352	0.762223	1.08 (0.98-1.19)	0.15625	0.0929439	0.10348	1.17 (0.97-1.40)	-0.0128723	0.136725	0.92564	0.99 (0.76-1.29)	TRUE	8.47312e-35	28.5087	0.060226	29	0.870256	0.865347	-0.00938157	0.00943562	0.328606
GCST90274819	Leukemia inhibitory factor levels	r5WSji	xWYwBo	finngen_R12_ULCERNAS-UC	exposure	24	-0.0909847	0.17975	0.617769	0.91 (0.64-1.30)	0.132531	0.0944361	0.160498	1.14 (0.95-1.37)	0.0382248	0.0802896	0.634013	0.985535	1.04 (0.89-1.22)	0.170401	0.149104	0.264865	1.19 (0.89-1.59)	0.185934	0.161508	0.261464	1.20 (0.88-1.65)	TRUE	4.01138e-18	21.0913	0.045857	23	0.0276784	0.0291859	0.012752	0.015841	0.429437
GCST90274820	Leukemia inhibitory factor receptor levels	UI5IOp	689oyU	finngen_R12_ULCERNAS-UC	exposure	26	0.0194036	0.107455	0.858218	1.02 (0.83-1.26)	-0.0322658	0.071167	0.650274	0.97 (0.84-1.11)	-0.00272202	0.0561926	0.961365	0.998118	1.00 (0.89-1.11)	-0.0591903	0.0791822	0.461723	0.94 (0.81-1.10)	-0.154914	0.157832	0.335744	0.86 (0.63-1.17)	TRUE	1.74367e-39	35.5641	0.079898	25	0.0203873	0.0272092	-0.00293601	0.0120641	0.809789
GCST90274821	Monocyte chemoattractant protein-1 levels	iZfDyg	eDTQLq	finngen_R12_ULCERNAS-UC	exposure	29	0.0715542	0.0753421	0.350676	1.07 (0.93-1.25)	0.00748374	0.0628902	0.905278	1.01 (0.89-1.14)	0.0305675	0.0397673	0.442095	0.985535	1.03 (0.95-1.11)	0.0214836	0.0732407	0.771434	1.02 (0.89-1.18)	-0.0305776	0.119919	0.800598	0.97 (0.77-1.23)	TRUE	1.76939e-42	37.9828	0.0763661	28	0.223935	0.245002	-0.00669191	0.0100502	0.511157
GCST90274822	Monocyte chemoattractant protein 2 levels	dhYoeD	7wIqcx	finngen_R12_ULCERNAS-UC	exposure	530	0.0204552	0.0311698	0.511947	1.02 (0.96-1.08)	0.0621769	0.0396147	0.116522	1.06 (0.98-1.15)	0.0144473	0.0168547	0.391353	0.9184	1.01 (0.98-1.05)	0.0756771	0.042159	0.073218	1.08 (0.99-1.17)	0.0594675	0.092026	0.518428	1.06 (0.89-1.27)	TRUE	0	14.4191	0.545453	529	0.0551704	0.0584272	-0.000576138	0.00246176	0.815049
GCST90274823	Monocyte chemoattractant protein-3 levels	1Sgx2L	3OP0De	finngen_R12_ULCERNAS-UC	exposure	26	0.156978	0.152275	0.312873	1.17 (0.87-1.58)	-0.0278106	0.0828101	0.736995	0.97 (0.83-1.14)	-0.0285752	0.0687605	0.67772	0.985535	0.97 (0.85-1.11)	-0.035324	0.0945051	0.71172	0.97 (0.80-1.16)	-0.0445959	0.159988	0.782733	0.96 (0.70-1.31)	TRUE	1.28399e-28	29.6613	0.0678596	25	0.00569002	0.00319333	-0.0247223	0.0181783	0.186473
GCST90274824	Monocyte chemoattractant protein-4 levels	1vdlzO	nfIpaS	finngen_R12_ULCERNAS-UC	exposure	29	-0.218928	0.116352	0.0707135	0.80 (0.64-1.01)	0.0707083	0.0691528	0.306547	1.07 (0.94-1.23)	0.034472	0.0641667	0.591111	0.985535	1.04 (0.91-1.17)	0.0309346	0.0751665	0.683805	1.03 (0.89-1.20)	0.169257	0.134271	0.21787	1.18 (0.91-1.54)	TRUE	1.24043e-45	49.4411	0.0986691	28	0.000870532	2.43931e-05	0.0353172	0.013995	0.0178092
GCST90274825	Macrophage inflammatory protein 1a levels	TJ8g4U	qHk01N	finngen_R12_ULCERNAS-UC	exposure	20	0.0121271	0.0839807	0.886786	1.01 (0.86-1.19)	-0.00241844	0.0554437	0.965208	1.00 (0.89-1.11)	-0.00114831	0.0434716	0.978926	0.998118	1.00 (0.92-1.09)	0.00501538	0.0578316	0.931798	1.01 (0.90-1.13)	-0.0598876	0.142331	0.67865	0.94 (0.71-1.24)	TRUE	3.23961e-64	73.0676	0.100272	19	0.0770314	0.100779	-0.00237095	0.011584	0.840123
GCST90274826	Matrix metalloproteinase-1 levels	6z139X	O2QDZz	finngen_R12_ULCERNAS-UC	exposure	26	0.121312	0.0967783	0.222097	1.13 (0.93-1.36)	-0.0409926	0.0813111	0.614159	0.96 (0.82-1.13)	0.0140882	0.0516412	0.785	0.998118	1.01 (0.92-1.12)	-0.178874	0.231571	0.447097	0.84 (0.53-1.32)	-0.156155	0.165784	0.355247	0.86 (0.62-1.18)	TRUE	4.09193e-33	32.3546	0.0591425	25	0.511423	0.47034	-0.0132879	0.0101433	0.202589
GCST90274827	Matrix metalloproteinase-10 levels	7sAF5i	znDceh	finngen_R12_ULCERNAS-UC	exposure	23	-0.0328745	0.0868972	0.708994	0.97 (0.82-1.15)	-0.0887488	0.068495	0.19508	0.92 (0.80-1.05)	-0.0869658	0.0499114	0.0814375	0.631466	0.92 (0.83-1.01)	-0.103884	0.0788007	0.20096	0.90 (0.77-1.05)	0.0110336	0.113492	0.923432	1.01 (0.81-1.26)	TRUE	6.50656e-60	60.1323	0.0958195	22	0.238212	0.252565	-0.00925166	0.0115506	0.432121
GCST90274828	Neurturin levels	fGtwB4	GeZCfp	finngen_R12_ULCERNAS-UC	exposure	25	0.0999232	0.0929661	0.293595	1.11 (0.92-1.33)	0.0450246	0.0687267	0.512387	1.05 (0.91-1.20)	0.00983481	0.0506186	0.845947	0.998118	1.01 (0.91-1.12)	0.118495	0.11027	0.293244	1.13 (0.91-1.40)	0.100661	0.137746	0.47199	1.11 (0.84-1.45)	TRUE	2.06012e-29	21.3747	0.052687	24	0.894984	0.87599	-0.0119172	0.0103151	0.259822
GCST90274829	Neurotrophin-3 levels	HD61Qb	JuGr8J	finngen_R12_ULCERNAS-UC	exposure	32	0.000274387	0.112533	0.998071	1.00 (0.80-1.25)	-0.0346126	0.0720624	0.631004	0.97 (0.84-1.11)	-0.014622	0.0522876	0.779749	0.998118	0.99 (0.89-1.09)	-0.0622909	0.116067	0.59532	0.94 (0.75-1.18)	0.0367519	0.155345	0.814537	1.04 (0.77-1.41)	TRUE	8.88245e-25	22.1943	0.0513378	31	0.379327	0.427832	-0.0016442	0.0109101	0.881218
GCST90274830	Osteoprotegerin levels	yfKPeg	zrhB1h	finngen_R12_ULCERNAS-UC	exposure	27	-0.0124002	0.154165	0.936532	0.99 (0.73-1.34)	-0.0829092	0.0839387	0.323283	0.92 (0.78-1.09)	-0.035745	0.0717402	0.618303	0.985535	0.96 (0.84-1.11)	-0.0980926	0.127218	0.447622	0.91 (0.71-1.16)	0.104404	0.180613	0.568203	1.11 (0.78-1.58)	TRUE	2.93807e-30	35.945	0.0674014	26	0.00271499	0.00391213	-0.00275245	0.0160023	0.864819
GCST90274831	Oncostatin-M levels	nKGyt2	Sv0Plx	finngen_R12_ULCERNAS-UC	exposure	23	0.115777	0.160604	0.47893	1.12 (0.82-1.54)	0.0831553	0.0926438	0.369409	1.09 (0.91-1.30)	0.0304795	0.074461	0.682294	0.985535	1.03 (0.89-1.19)	0.0986586	0.165476	0.55712	1.10 (0.80-1.53)	0.0898655	0.186061	0.633875	1.09 (0.76-1.58)	TRUE	5.69972e-19	27.1106	0.0451316	22	0.0181338	0.0216395	-0.00950903	0.0157987	0.553694
GCST90274832	Programmed cell death 1 ligand 1 levels	URn92z	9GuwFp	finngen_R12_ULCERNAS-UC	exposure	25	0.159452	0.174051	0.369108	1.17 (0.83-1.65)	0.154968	0.0928201	0.095007	1.17 (0.97-1.40)	0.150758	0.0742101	0.042204	0.456478	1.16 (1.01-1.34)	0.141866	0.153453	0.364433	1.15 (0.85-1.56)	0.0630507	0.188662	0.741132	1.07 (0.74-1.54)	TRUE	3.41712e-19	26.3277	0.0490769	24	0.0200431	0.0275411	-0.000824141	0.0148518	0.956227
GCST90274833	Stem cell factor levels	4Dkt7L	wiybCB	finngen_R12_ULCERNAS-UC	exposure	45	0.0238928	0.0772811	0.758687	1.02 (0.88-1.19)	0.0235046	0.0551149	0.669769	1.02 (0.92-1.14)	-0.0553873	0.0429672	0.197377	0.839431	0.95 (0.87-1.03)	0.0203942	0.0591148	0.731744	1.02 (0.91-1.15)	0.150491	0.111145	0.182648	1.16 (0.93-1.45)	TRUE	1.96567e-59	36.8947	0.116317	44	0.0270661	0.022288	-0.0100107	0.00813201	0.225004
GCST90274834	SIR2-like protein 2 levels	f2eVCv	N3vFCs	finngen_R12_ULCERNAS-UC	exposure	20	-0.00589278	0.125311	0.963011	0.99 (0.78-1.27)	0.0466184	0.0882964	0.597516	1.05 (0.88-1.25)	0.105936	0.0619724	0.0873755	0.631466	1.11 (0.98-1.26)	-0.0300863	0.130388	0.81998	0.97 (0.75-1.25)	-0.0199368	0.159077	0.90158	0.98 (0.72-1.34)	TRUE	5.10291e-21	26.9024	0.0382947	19	0.761705	0.751115	0.0132831	0.0129369	0.318135
GCST90274835	Signaling lymphocytic activation molecule levels	1KIxyE	PcMIVM	finngen_R12_ULCERNAS-UC	exposure	36	-0.0384114	0.102477	0.710116	0.96 (0.79-1.18)	-0.0912854	0.0759529	0.229415	0.91 (0.79-1.06)	-0.055228	0.0453863	0.223664	0.839431	0.95 (0.87-1.03)	-0.0898006	0.0968337	0.360086	0.91 (0.76-1.11)	-0.0416136	0.143655	0.773772	0.96 (0.72-1.27)	TRUE	9.74445e-40	29.986	0.077737	35	0.205598	0.23941	-0.00182458	0.00973376	0.852423
GCST90274836	Sulfotransferase 1A1 levels	Jro8Vj	FMkp8n	finngen_R12_ULCERNAS-UC	exposure	33	-0.0149458	0.0996241	0.881719	0.99 (0.81-1.20)	0.0166067	0.0641445	0.795717	1.02 (0.90-1.15)	0.00881876	0.0408445	0.829057	0.998118	1.01 (0.93-1.09)	0.071379	0.078047	0.367261	1.07 (0.92-1.25)	-0.0109897	0.121491	0.928488	0.99 (0.78-1.25)	TRUE	4.9139e-52	31.5316	0.0932255	32	0.392518	0.438309	0.00297006	0.0113004	0.794423
GCST90274837	STAM binding protein levels	rooeWW	XTmVcP	finngen_R12_ULCERNAS-UC	exposure	20	0.306315	0.230209	0.199934	1.36 (0.87-2.13)	0.157947	0.103935	0.128596	1.17 (0.96-1.44)	0.0892123	0.0911909	0.327925	0.9184	1.09 (0.91-1.31)	0.180218	0.193505	0.363364	1.20 (0.82-1.75)	0.137526	0.193913	0.486805	1.15 (0.78-1.68)	TRUE	8.69905e-12	22.1352	0.0317851	19	0.0294298	0.0258353	-0.0230922	0.0224891	0.318109
GCST90274838	Transforming growth factor-alpha levels	AV9reX	Tjchh0	finngen_R12_ULCERNAS-UC	exposure	26	-0.164301	0.210778	0.443307	0.85 (0.56-1.28)	-0.00908421	0.0999916	0.927612	0.99 (0.81-1.21)	0.00101791	0.0914665	0.991121	0.998118	1.00 (0.84-1.20)	0.0947001	0.190826	0.624043	1.10 (0.76-1.60)	-0.195298	0.236521	0.41678	0.82 (0.52-1.31)	TRUE	1.52312e-14	23.8258	0.0456302	25	0.000179935	0.000164337	0.0180609	0.0207228	0.392091
GCST90274839	Tumor necrosis factor levels	Q06QZZ	ODYGz2	finngen_R12_ULCERNAS-UC	exposure	29	-0.163794	0.0960963	0.0997743	0.85 (0.70-1.02)	0.0312158	0.0782459	0.689934	1.03 (0.89-1.20)	0.049688	0.0515871	0.335454	0.9184	1.05 (0.95-1.16)	-0.0875448	0.112993	0.444962	0.92 (0.73-1.14)	0.237819	0.171501	0.176477	1.27 (0.91-1.78)	TRUE	1.24602e-29	22.17	0.0605257	28	0.752431	0.431265	0.0265728	0.0100917	0.0138268
GCST90274840	TNF-beta levels	G8f2OG	4TifKp	finngen_R12_ULCERNAS-UC	exposure	546	-0.0322618	0.0258704	0.212914	0.97 (0.92-1.02)	0.0597488	0.0262015	0.0225865	1.06 (1.01-1.12)	0.00630376	0.0144913	0.66356	0.985535	1.01 (0.98-1.04)	0.0720241	0.0357871	0.044651	1.07 (1.00-1.15)	0.106635	0.0795351	0.180566	1.11 (0.95-1.30)	TRUE	0	14.9895	0.727482	545	0.19074	0.17175	0.00428706	0.00235341	0.0690593
GCST90274841	Tumor necrosis factor receptor superfamily member 9 levels	oPCVDD	tLRG4j	finngen_R12_ULCERNAS-UC	exposure	34	-0.0576828	0.121047	0.636934	0.94 (0.74-1.20)	-0.0837862	0.0668679	0.210202	0.92 (0.81-1.05)	-0.0497913	0.0551311	0.36645	0.9184	0.95 (0.85-1.06)	-0.112042	0.108735	0.31031	0.89 (0.72-1.11)	-0.101898	0.134604	0.454409	0.90 (0.69-1.18)	TRUE	1.16261e-34	25.3031	0.0783576	33	0.0275821	0.0357859	0.000970122	0.0131936	0.941842
GCST90274842	Tumor necrosis factor ligand superfamily member 14 levels	5x4V4u	4jcH1F	finngen_R12_ULCERNAS-UC	exposure	37	0.00388272	0.0872566	0.964761	1.00 (0.85-1.19)	-0.0258789	0.0613648	0.673228	0.97 (0.86-1.10)	-0.00909934	0.0519637	0.860994	0.998118	0.99 (0.89-1.10)	-0.0422428	0.0697207	0.548392	0.96 (0.84-1.10)	-0.124422	0.114869	0.285936	0.88 (0.70-1.11)	TRUE	1.50439e-49	31.5478	0.103874	36	0.0087054	0.0115122	-0.00190658	0.0102163	0.853035
GCST90274843	TNF-related apoptosis-inducing ligand levels	C4k7sy	aYtWr0	finngen_R12_ULCERNAS-UC	exposure	36	0.0495966	0.0721102	0.496252	1.05 (0.91-1.21)	0.0419023	0.0556402	0.451394	1.04 (0.94-1.16)	-0.00174427	0.0453869	0.969344	0.998118	1.00 (0.91-1.09)	0.101469	0.0582846	0.0904814	1.11 (0.99-1.24)	0.0488054	0.10859	0.65588	1.05 (0.85-1.30)	TRUE	2.2498e-75	54.6676	0.137719	35	0.00042361	0.000390774	-0.0108469	0.011821	0.365294
GCST90274844	TNF-related activation-induced cytokine levels	oA82SS	dQ1ETM	finngen_R12_ULCERNAS-UC	exposure	46	0.057319	0.0918632	0.535875	1.06 (0.88-1.27)	0.149889	0.058712	0.0106811	1.16 (1.04-1.30)	0.0621351	0.0456388	0.173371	0.795102	1.06 (0.97-1.16)	0.130439	0.0693398	0.0664299	1.14 (0.99-1.31)	0.176796	0.115353	0.132363	1.19 (0.95-1.50)	TRUE	1.40314e-57	35.1782	0.114687	45	0.0184217	0.0233939	0.000631641	0.0104173	0.951925
GCST90274845	Thymic stromal lymphopoietin levels	8dbE4w	yeCyhG	finngen_R12_ULCERNAS-UC	exposure	24	0.229941	0.162063	0.16996	1.26 (0.92-1.73)	0.0385056	0.0850902	0.650889	1.04 (0.88-1.23)	0.055229	0.0604205	0.360676	0.9184	1.06 (0.94-1.19)	-0.146985	0.17199	0.40158	0.86 (0.62-1.21)	-0.156589	0.193669	0.427065	0.86 (0.58-1.25)	TRUE	2.637e-21	22.0044	0.0479083	23	0.171645	0.151437	-0.020694	0.0174072	0.247184
GCST90274846	Tumor necrosis factor ligand superfamily member 12 levels	WXHfY2	YTogug	finngen_R12_ULCERNAS-UC	exposure	41	-0.0290887	0.089973	0.748192	0.97 (0.81-1.16)	-0.045852	0.0691427	0.507234	0.96 (0.83-1.09)	-0.0119227	0.0432592	0.782848	0.998118	0.99 (0.91-1.08)	-0.0536499	0.0805938	0.509435	0.95 (0.81-1.11)	-0.0841654	0.110778	0.451851	0.92 (0.74-1.14)	TRUE	4.92011e-52	31.3965	0.0912204	40	0.54942	0.592144	0.00185887	0.00854291	0.828882
GCST90274847	Urokinase-type plasminogen activator levels	r5J95b	tZV2r5	finngen_R12_ULCERNAS-UC	exposure	42	-0.100147	0.115479	0.390991	0.90 (0.72-1.13)	-0.0988118	0.066683	0.13839	0.91 (0.79-1.03)	-0.0280788	0.0549276	0.609213	0.985535	0.97 (0.87-1.08)	-0.134709	0.0954065	0.16551	0.87 (0.72-1.05)	-0.0750306	0.148389	0.61582	0.93 (0.69-1.24)	TRUE	5.88404e-39	30.5806	0.090708	41	0.00140018	0.00155358	0.00812096	0.011426	0.481369
GCST90274848	Vascular endothelial growth factor A levels	ysg3TK	NhYc1y	finngen_R12_ULCERNAS-UC	exposure	32	0.0551773	0.0622498	0.38246	1.06 (0.94-1.19)	0.0432354	0.0485776	0.373451	1.04 (0.95-1.15)	0.00302636	0.0380205	0.936557	0.998118	1.00 (0.93-1.08)	0.0666656	0.0504663	0.196173	1.07 (0.97-1.18)	-0.199647	0.151285	0.196605	0.82 (0.61-1.10)	TRUE	3.34839e-78	54.1953	0.117973	31	0.507986	0.501706	-0.0094385	0.00892066	0.298479

[truncated: 13 more sheets: Table S5(ii), Table S5(iii), Table S6, Table S7(i), Table S7(ii), Table S8(i), TableS8(ii), Table S9(i), Table S9(ii), Table S10(i), Table S10(ii), Table S11(i), Table S11(ii)]
